# Supplementary material for: Professional medical writing support and the reporting quality of randomized controlled trial abstracts among high-impact general medical journals
Source: F1000Res. 2017 Sep 14;6:1489. Originally published 2017 Aug 16. [Version 2] doi: 10.12688/f1000research.12268.2 (PMC5615774; doi:10.12688/f1000research.12268.2)
Supplement: Dataset for reporting of CONSORT for Abstracts items in articles with and without acknowledged professional medical writing support — Dataset used per Hays et al. 9 with the addition of column C for this post hoc analysis by professional medical writing support (yes: 1; no: 0). [file f1000research-6-13720-s0000.tgz]

Archive with 1 entries (1 files):
- d65d7b68-fe02-4063-a537-f787f144701c_Dataset_1.csv
