# Supplementary material for: Professional medical writing support and the reporting quality of randomized controlled trial abstracts among high-impact general medical journals
Source: F1000Res. 2017 Sep 14;6:1489. Originally published 2017 Aug 16. [Version 2] doi: 10.12688/f1000research.12268.2 (PMC5615774; doi:10.12688/f1000research.12268.2)
Supplement: Dataset for reporting of CONSORT for Abstracts items in articles with and without acknowledged professional medical writing support — Dataset used per Hays et al. 9 with the addition of column C for this post hoc analysis by professional medical writing support (yes: 1; no: 0). [file f1000research-6-13720-s0000.tgz › d65d7b68-fe02-4063-a537-f787f144701c_Dataset_1.csv]

study_id	journal_id	medicalwriting-0no-1yes	comments	title	abstract_nh	title1	type2	eligbility3	setting4	intervention5	objective6	primary7	sequence8	allocation9	blinded10	who11	blind-both	nrandomized12	nanalyzed13	outcomestated14	effectsize15	harms16	interpretation17	registration18	funding19	total	out of	adhere	outcome20
1	3	0		Medical management with or without interventional therapy for unruptured brain arteriovenous malformations (ARUBA): a multicentre, non-blinded, randomised trial.	The clinical benefit of preventive eradication of unruptured brain arteriovenous malformations remains uncertain. A Randomised trial of Unruptured Brain Arteriovenous malformations (ARUBA) aims to compare the risk of death and symptomatic stroke in patients with an unruptured brain arteriovenous malformation who are allocated to either medical management alone or medical management with intervent…	1	0	1	0	0	1	1	1	0	1	1	1	0	1	1	1	1	1	1	1	13	18	1	1
2	1	0		Enzalutamide in metastatic prostate cancer before chemotherapy.	Enzalutamide is an oral androgen-receptor inhibitor that prolongs survival in men with metastatic castration-resistant prostate cancer in whom the disease has progressed after chemotherapy. New treatment options are needed for patients with metastatic prostate cancer who have not received chemotherapy, in whom the disease has progressed despite androgen-deprivation therapy. In this double-blind, …	0	0	0	0	1	0	1	0	0	1	0	0	1	0	1	1	1	1	1	1	9	18	0	1
3	5	0		The effect of nonsurgical periodontal therapy on hemoglobin A1c levels in persons with type 2 diabetes and chronic periodontitis: a randomized clinical trial.	Chronic periodontitis, a destructive inflammatory disorder of the supporting structures of the teeth, is prevalent in patients with diabetes. Limited evidence suggests that periodontal therapy may improve glycemic control. To determine if nonsurgical periodontal treatment reduces levels of glycated hemoglobin (HbA1c) in persons with type 2 diabetes and moderate to advanced chronic periodontitis. …	1	0	1	1	1	1	1	0	0	1	0	0	1	0	1	1	0	1	1	0	11	18	1	0
4	2	0		Effect of supplementation with high-selenium yeast on plasma lipids: a randomized trial.	High selenium status has been linked to elevated blood cholesterol levels in cross-sectional studies. To investigate the effect of selenium supplementation on plasma lipids. Randomized, placebo-controlled, parallel-group study stratified by age and sex. Participants, research nurses, and persons assessing outcomes were blinded to treatment assignment. (International Standard Randomised Controlled…	1	1	0	1	1	1	1	0	0	1	1	1	1	0	0	1	0	1	0	1	11	18	1	1
5	4	0		Effect of intervention aimed at increasing physical activity, reducing sedentary behaviour, and increasing fruit and vegetable consumption in children: active for Life Year 5 (AFLY5) school based cluster randomised controlled trial.	To investigate the effectiveness of a school based intervention to increase physical activity, reduce sedentary behaviour, and increase fruit and vegetable consumption in children. Cluster randomised controlled trial. 60 primary schools in the south west of England. Primary school children who were in school year 4 (age 8-9 years) at recruitment and baseline assessment, in year 5 during the inter…	1	1	1	1	0	1	1	0	0	0	0	NA	1	1	0	1	0	1	1	0	11	17	1	0
6	1	0		Randomized trial of posaconazole and benznidazole for chronic Chagas' disease.	Current therapeutic options for Chagas' disease are limited to benznidazole and nifurtimox, which have been associated with low cure rates in the chronic stage of the disease and which have considerable toxicity. Posaconazole has shown trypanocidal activity in murine models. We performed a prospective, randomized clinical trial to assess the efficacy and safety of posaconazole as compared with th…	1	0	0	0	1	1	0	0	0	0	0	NA	0	0	0	0	1	1	1	1	7	17	0	0
7	4	0		Long term effect of depression care management on mortality in older adults: follow-up of cluster randomized clinical trial in primary care.	To investigate whether an intervention to improve treatment of depression in older adults in primary care modified the increased risk of death associated with depression. Long term follow-up of multi-site practice randomized controlled trial (PROSPECT-Prevention of Suicide in Primary Care Elderly: Collaborative Trial). 20 primary care practices in New York City, Philadelphia, and Pittsburgh, USA,…	1	1	1	1	1	1	1	0	0	0	0	NA	0	0	0	1	0	1	1	0	10	17	1	1
8	4	0		Effectiveness of dementia follow-up care by memory clinics or general practitioners: randomised controlled trial.	To examine the effectiveness of post-diagnosis dementia treatment and coordination of care by memory clinics compared with general practitioners. Multicentre randomised controlled trial. Nine memory clinics and 159 general practitioners in the Netherlands. 175 patients with a new diagnosis of mild to moderate dementia living in the community and their informal caregivers. Usual care provided by m…	1	0	1	1	0	1	1	0	0	0	0	NA	0	0	0	1	0	0	1	0	7	17	0	0
9	1	0		Introduction of gluten, HLA status, and the risk of celiac disease in children.	The relationship between the risk of celiac disease and both the age at which gluten is introduced to a child's diet and a child's early dietary pattern is unclear. We randomly assigned 832 newborns who had a first-degree relative with celiac disease to the introduction of dietary gluten at 6 months (group A) or 12 months (group B). The HLA genotype was determined at 15 months of age, and serolog…	0	0	1	0	1	0	1	0	0	0	0	NA	0	0	1	0	0	1	1	1	7	17	0	0
10	5	0		Effect of weight reduction and cardiometabolic risk factor management on symptom burden and severity in patients with atrial fibrillation: a randomized clinical trial.	Obesity is a risk factor for atrial fibrillation. Whether weight reduction and cardiometabolic risk factor management can reduce the burden of atrial fibrillation is not known. To determine the effect of weight reduction and management of cardiometabolic risk factors on atrial fibrillation burden and cardiac structure. Single-center, partially blinded, randomized controlled study conducted betwee…	1	0	1	0	0	1	1	0	0	0	0	NA	1	0	1	0	0	1	1	0	8	17	0	1
11	2	0		Effect of adding systematic family history enquiry to cardiovascular disease risk assessment in primary care: a matched-pair, cluster randomized trial.	Evidence of the value of systematically collecting family history in primary care is limited. To evaluate the feasibility of systematically collecting family history of coronary heart disease in primary care and the effect of incorporating these data into cardiovascular risk assessment. Pragmatic, matched-pair, cluster randomized, controlled trial. (International Standardized Randomized Controlle…	1	1	1	1	1	1	0	0	0	0	0	NA	0	0	1	1	1	1	1	1	12	17	1	1
12	1	0		Efficacy, safety, and immunogenicity of an enterovirus 71 vaccine in China.	Enterovirus 71 (EV71) is one of the major causative agents of outbreaks of hand, foot, and mouth disease or herpangina worldwide. This phase 3 trial was designed to evaluate the efficacy, safety, and immunogenicity of an EV71 vaccine. We conducted a randomized, double-blind, placebo-controlled, multicenter trial in which 10,007 healthy infants and young children (6 to 35 months of age) were rando…	0	0	1	0	1	1	1	0	0	1	0	0	0	1	1	1	1	1	1	1	11	18	1	1
13	5	0		Effectiveness of paliperidone palmitate vs haloperidol decanoate for maintenance treatment of schizophrenia: a randomized clinical trial.	Long-acting injectable antipsychotics are used to reduce medication nonadherence and relapse in schizophrenia-spectrum disorders. The relative effectiveness of long-acting injectable versions of second-generation and older antipsychotics has not been assessed. To compare the effectiveness of the second-generation long-acting injectable antipsychotic paliperidone palmitate with the older long-acti…	1	0	1	0	1	1	1	0	0	1	0	0	0	0	1	1	1	1	1	0	10	18	1	0
14	4	0		One year outcomes in patients with acute lung injury randomised to initial trophic or full enteral feeding: prospective follow-up of EDEN randomised trial.	To evaluate the effect of initial low energy permissive underfeeding ("trophic feeding") versus full energy enteral feeding ("full feeding") on physical function and secondary outcomes in patients with acute lung injury. Prospective longitudinal follow-up evaluation of the NHLBI ARDS Clinical Trials Network's EDEN trial 41hospitals in the United States. 525 patients with acute lung injury. Random…	1	0	0	0	1	1	1	0	0	1	1	1	0	0	1	0	0	1	1	0	8	18	0	0
15	5	0		Effect of aliskiren on progression of coronary disease in patients with prehypertension: the AQUARIUS randomized clinical trial.	Blood pressure reduction and renin-angiotensin-aldosterone system inhibition are targets for treatment of atherosclerosis. The effect of renin inhibition on coronary disease progression has not been investigated. To determine the effects of renin inhibition with aliskiren on progression of coronary atherosclerosis. A double-blind, randomized, multicenter trial (Aliskiren Quantitative Atherosclero…	1	0	1	1	1	1	1	0	0	1	0	0	1	0	1	1	0	1	1	0	11	18	1	1
16	5	0		Effects of decontamination of the oropharynx and intestinal tract on antibiotic resistance in ICUs: a randomized clinical trial.	Selective decontamination of the digestive tract (SDD) and selective oropharyngeal decontamination (SOD) are prophylactic antibiotic regimens used in intensive care units (ICUs) and associated with improved patient outcome. Controversy exists regarding the relative effects of both measures on patient outcome and antibiotic resistance. To compare the effects of SDD and SOD, applied as unit-wide in…	1	1	0	1	0	1	0	0	0	0	0	NA	0	1	0	0	0	1	1	0	7	17	0	1
17	5	0		Effect of 3 to 5 years of scheduled CEA and CT follow-up to detect recurrence of colorectal cancer: the FACS randomized clinical trial.	Intensive follow-up after surgery for colorectal cancer is common practice but is based on limited evidence. To assess the effect of scheduled blood measurement of carcinoembryonic antigen (CEA) and computed tomography (CT) as follow-up to detect recurrent colorectal cancer treatable with curative intent. Randomized clinical trial in 39 National Health Service hospitals in the United Kingdom; 120…	1	0	1	1	1	1	1	0	0	0	0	NA	1	0	1	1	0	1	1	0	11	17	1	1
18	3	0		Preconception low-dose aspirin and pregnancy outcomes: results from the EAGeR randomised trial.	Preconception-initiated low-dose aspirin might positively affect pregnancy outcomes, but this possibility has not been adequately assessed. Our aim was to investigate whether low-dose aspirin improved livebirth rates in women with one to two previous pregnancy losses. In this multicentre, block-randomised, double-blind, placebo-controlled trial, women aged 18-40 years who were attempting to becom…	1	1	1	0	1	1	1	0	0	1	1	1	0	1	1	1	1	1	1	0	13	18	1	0
19	5	0		Collaborative care for adolescents with depression in primary care: a randomized clinical trial.	Up to 20% of adolescents experience an episode of major depression by age 18 years yet few receive evidence-based treatments for their depression. To determine whether a collaborative care intervention for adolescents with depression improves depressive outcomes compared with usual care. Randomized trial with blinded outcome assessment conducted between April 2010 and April 2013. Nine primary car…	1	0	1	1	0	1	1	0	0	1	1	1	0	1	1	1	0	1	1	0	11	18	1	1
20	4	0		N of 1, two contemporary arm, randomised controlled clinical trial for bilateral epicondylitis: a new study design.	To investigate the use of a novel study design in analysis of bilateral elbow pain. N of 1, two contemporary arm, open label, randomised controlled clinical trial. A clinical epidemiologist at a university hospital in Pavia, Italy. Two elbows with epicondylitis. Autologous platelet lysate versus "wait and see" strategy. Visual analogue scale for pain on elbow extension and resisted wrist extensio…	1	1	1	1	0	1	1	0	0	0	0	NA	1	1	1	0	0	1	0	0	10	17	1	0
21	4	0		Glasgow supported self-management trial (GSuST) for patients with moderate to severe COPD: randomised controlled trial.	To determine whether supported self management in chronic obstructive pulmonary disease (COPD) can reduce hospital readmissions in the United Kingdom. Randomised controlled trial. Community based intervention in the west of Scotland. Patients admitted to hospital with acute exacerbation of COPD. Participants in the intervention group were trained to detect and treat exacerbations promptly, with o…	1	0	0	0	0	1	1	0	0	0	0	NA	0	1	0	0	0	1	1	0	6	17	0	0
22	4	0		Training practitioners to deliver opportunistic multiple behaviour change counselling in primary care: a cluster randomised trial.	To evaluate the effect of training primary care health professionals in behaviour change counselling on the proportion of patients self reporting change in four risk behaviours (smoking, alcohol use, exercise, and healthy eating). Cluster randomised trial with general practices as the unit of randomisation. General practices in Wales. 53 general practitioners and practice nurses from 27 general p…	1	1	1	1	1	1	1	0	0	0	0	NA	1	0	1	1	1	1	1	0	13	17	1	0
23	5	0		Cognitive behavioral therapy plus amitriptyline for chronic migraine in children and adolescents: a randomized clinical trial.	Early, safe, effective, and durable evidence-based interventions for children and adolescents with chronic migraine do not exist. To determine the benefits of cognitive behavioral therapy (CBT) when combined with amitriptyline vs headache education plus amitriptyline. A randomized clinical trial of 135 youth (79% female) aged 10 to 17 years diagnosed with chronic migraine (>15 days with headache/…	1	0	1	1	1	1	1	0	0	0	0	NA	1	1	1	1	0	1	1	0	12	17	1	1
24	4	0		Effect of delayed versus early umbilical cord clamping on neonatal outcomes and iron status at 4 months: a randomised controlled trial.	To investigate the effects of delayed umbilical cord clamping, compared with early clamping, on infant iron status at 4 months of age in a European setting. Randomised controlled trial. Swedish county hospital. 400 full term infants born after a low risk pregnancy. Infants were randomised to delayed umbilical cord clamping (> 180 seconds after delivery) or early clamping (< 10 seconds after deliv…	1	0	1	1	1	1	1	0	0	0	0	NA	0	0	0	0	1	1	1	0	9	17	1	1
25	3	1		Dolutegravir versus raltegravir in antiretroviral-experienced, integrase-inhibitor-naive adults with HIV: week 48 results from the randomised, double-blind, non-inferiority SAILING study.	Dolutegravir (GSK1349572), a once-daily HIV integrase inhibitor, has shown potent antiviral response and a favourable safety profile. We evaluated safety, efficacy, and emergent resistance in antiretroviral-experienced, integrase-inhibitor-naive adults with HIV-1 with at least two-class drug resistance. ING111762 (SAILING) is a 48 week, phase 3, randomised, double-blind, active-controlled, non-in…	1	1	1	0	1	1	1	0	0	1	1	1	0	1	1	1	1	1	1	1	14	18	1	1
26	1	0		Aspirin in patients undergoing noncardiac surgery.	There is substantial variability in the perioperative administration of aspirin in patients undergoing noncardiac surgery, both among patients who are already on an aspirin regimen and among those who are not. Using a 2-by-2 factorial trial design, we randomly assigned 10,010 patients who were preparing to undergo noncardiac surgery and were at risk for vascular complications to receive aspirin o…	0	1	1	0	1	0	1	0	0	0	0	NA	0	1	1	1	1	0	1	1	10	17	1	0
27	3	0		Early surgery versus initial conservative treatment in patients with spontaneous supratentorial lobar intracerebral haematomas (STICH II): a randomised trial.	The balance of risk and benefit from early neurosurgical intervention for conscious patients with superficial lobar intracerebral haemorrhage of 10-100 mL and no intraventricular haemorrhage admitted within 48 h of ictus is unclear. We therefore tested the hypothesis that early surgery compared with initial conservative treatment could improve outcome in these patients. In this international, par…	1	1	1	0	1	1	1	1	1	0	0	NA	1	1	1	1	0	1	1	1	15	17	1	0
28	2	1		Effects of varenicline on smoking cessation in adults with stably treated current or past major depression: a randomized trial.	Chinese translation Depression is overrepresented in smokers. To evaluate smoking abstinence and changes in mood and anxiety levels in smokers with depression treated with varenicline versus placebo. Phase 4, multicenter, parallel, 1:1 allocation, double-blind, randomization trial. Randomization, stratified by antidepressant use and depression score at baseline, was blocked in sizes of 4. (Clinic…	1	1	1	0	1	1	1	0	0	0	0	NA	0	0	1	1	1	1	1	1	12	17	1	1
29	1	0		Angiotensin-neprilysin inhibition versus enalapril in heart failure.	We compared the angiotensin receptor-neprilysin inhibitor LCZ696 with enalapril in patients who had heart failure with a reduced ejection fraction. In previous studies, enalapril improved survival in such patients. In this double-blind trial, we randomly assigned 8442 patients with class II, III, or IV heart failure and an ejection fraction of 40% or less to receive either LCZ696 (at a dose of 20…	0	0	1	0	1	1	1	0	0	0	0	NA	0	0	1	1	1	1	1	1	10	17	1	1
30	5	0		Universal glove and gown use and acquisition of antibiotic-resistant bacteria in the ICU: a randomized trial.	Antibiotic-resistant bacteria are associated with increased patient morbidity and mortality. It is unknown whether wearing gloves and gowns for all patient contact in the intensive care unit (ICU) decreases acquisition of antibiotic-resistant bacteria. To assess whether wearing gloves and gowns for all patient contact in the ICU decreases acquisition of methicillin-resistant Staphylococcus aureus…	1	1	1	1	1	1	1	0	0	0	0	NA	0	0	1	1	1	1	1	0	12	17	1	0
31	1	0		A randomized trial of bevacizumab for newly diagnosed glioblastoma.	Concurrent treatment with temozolomide and radiotherapy followed by maintenance temozolomide is the standard of care for patients with newly diagnosed glioblastoma. Bevacizumab, a humanized monoclonal antibody against vascular endothelial growth factor A, is currently approved for recurrent glioblastoma. Whether the addition of bevacizumab would improve survival among patients with newly diagnose…	1	0	1	0	1	0	1	0	0	0	0	NA	0	0	1	1	1	1	1	1	10	17	1	0
32	5	0		Effect of metformin on left ventricular function after acute myocardial infarction in patients without diabetes: the GIPS-III randomized clinical trial.	Metformin treatment is associated with improved outcome after myocardial infarction in patients with diabetes. In animal experimental studies metformin preserves left ventricular function. To evaluate the effect of metformin treatment on preservation of left ventricular function in patients without diabetes presenting with ST-segment elevation myocardial infarction (STEMI). Double-blind, placebo-…	1	0	1	1	1	1	1	0	0	0	0	NA	1	1	1	0	1	1	1	0	12	17	1	0
33	2	0		Methylprednisolone injections for the carpal tunnel syndrome: a randomized, placebo-controlled trial.	Steroid injections are used in idiopathic carpal tunnel syndrome (CTS), but evidence of efficacy beyond 1 month is lacking. To assess the efficacy of local methylprednisolone injections in CTS. Randomized, placebo-controlled trial. (ClinicalTrials.gov: NCT00806871) Regional referral orthopedic department in Sweden. Patients aged 18 to 70 years with CTS but no previous steroid injections. Three gr…	1	0	1	1	1	1	1	0	0	1	1	1	1	1	1	0	0	1	1	1	13	18	1	1
34	1	1		Treatment of HCV with ABT-450/r-ombitasvir and dasabuvir with ribavirin.	The interferon-free combination of the protease inhibitor ABT-450 with ritonavir (ABT-450/r) and the NS5A inhibitor ombitasvir (also known as ABT-267) plus the nonnucleoside polymerase inhibitor dasabuvir (also known as ABT-333) and ribavirin has shown efficacy against the hepatitis C virus (HCV) in patients with HCV genotype 1 infection. In this phase 3 trial, we evaluated this regimen in previo…	0	0	1	0	1	1	1	0	0	1	0	0	0	0	0	0	1	1	1	1	8	18	0	1
35	5	0		Effect of reversible intermittent intra-abdominal vagal nerve blockade on morbid obesity: the ReCharge randomized clinical trial.	Although conventional bariatric surgery results in weight loss, it does so with potential short-term and long-term morbidity. To evaluate the effectiveness and safety of intermittent, reversible vagal nerve blockade therapy for obesity treatment. A randomized, double-blind, sham-controlled clinical trial involving 239 participants who had a body mass index of 40 to 45 or 35 to 40 and 1 or more ob…	1	0	1	0	0	1	0	0	0	0	0	NA	0	0	1	1	1	1	1	0	8	17	0	0
36	4	0		Comparison of range of commercial or primary care led weight reduction programmes with minimal intervention control for weight loss in obesity: lighten Up randomised controlled trial.	To assess the effectiveness of a range of weight management programmes in terms of weight loss. Eight arm randomised controlled trial. Primary care trust in Birmingham, England. 740 obese or overweight men and women with a comorbid disorder identified from general practice records. Weight loss programmes of 12 weeks' duration: Weight Watchers; Slimming World; Rosemary Conley; group based, dieteti…	1	0	1	1	1	1	1	0	0	0	0	NA	0	0	0	0	0	1	1	0	8	17	0	1
37	3	0		Reduction of adverse effects from intravenous acetylcysteine treatment for paracetamol poisoning: a randomised controlled trial.	Paracetamol poisoning is common worldwide. It is treated with intravenous acetylcysteine, but the standard regimen is complex and associated with frequent adverse effects related to concentration, which can cause treatment interruption. We aimed to ascertain whether adverse effects could be reduced with either a shorter modified acetylcysteine schedule, antiemetic pretreatment, or both. We undert…	1	1	0	0	0	1	1	1	1	1	0	0	0	1	0	0	1	1	1	1	11	18	1	1
38	4	0		Effect of hormone replacement therapy on cardiovascular events in recently postmenopausal women: randomised trial.	To investigate the long term effect of hormone replacement therapy on cardiovascular outcomes in recently postmenopausal women. Open label, randomised controlled trial. Denmark, 1990-93. 1006 healthy women aged 45-58 who were recently postmenopausal or had perimenopausal symptoms in combination with recorded postmenopausal serum follicle stimulating hormone values. 502 women were randomly allocat…	1	0	1	0	1	1	0	0	0	0	0	NA	1	0	1	1	1	1	1	0	10	17	1	1
39	4	0		Effect of telehealth on use of secondary care and mortality: findings from the Whole System Demonstrator cluster randomised trial.	To assess the effect of home based telehealth interventions on the use of secondary healthcare and mortality. Pragmatic, multisite, cluster randomised trial comparing telehealth with usual care, using data from routine administrative datasets. General practice was the unit of randomisation. We allocated practices using a minimisation algorithm, and did analyses by intention to treat. 179 general …	1	1	1	1	1	1	1	0	0	0	0	NA	0	0	0	1	1	1	1	0	11	17	1	1
40	4	0		Rapid versus standard intravenous rehydration in paediatric gastroenteritis: pragmatic blinded randomised clinical trial.	To determine if rapid rather than standard intravenous rehydration results in improved hydration and clinical outcomes when administered to children with gastroenteritis. Single centre, two arm, parallel randomised pragmatic controlled trial. Blocked randomisation stratified by site. Participants, caregivers, outcome assessors, investigators, and statisticians were blinded to the treatment assign…	1	1	1	1	1	1	1	0	0	1	1	1	1	0	1	1	1	1	1	0	14	18	1	0
41	2	0		Colchicine for recurrent pericarditis (CORP): a randomized trial.	Recurrence is the most common complication of pericarditis, affecting 10% to 50% of patients. Objective: To evaluate the efficacy and safety of colchicine for the secondary prevention of recurrent pericarditis. Prospective, randomized, double-blind, placebo-controlled multicenter trial. (ClinicalTrials.gov registration number: NCT00128414) Setting: 4 general hospitals in urban areas of Italy. Pat…	1	0	1	1	1	1	1	0	0	1	0	0	0	0	1	1	1	1	1	0	11	18	1	1
42	2	0		Effects of an intervention to increase bed alarm use to prevent falls in hospitalized patients: a cluster randomized trial.	Bed alarm systems intended to prevent hospital falls have not been formally evaluated. To investigate whether an intervention aimed at increasing bed alarm use decreases hospital falls and related events. Pair-matched, cluster randomized trial over 18 months. Nursing units were allocated by computer-generated randomization on the basis of baseline fall rates. Patients and outcome assessors were b…	1	1	1	1	1	1	1	1	1	1	1	1	0	0	0	1	1	1	1	0	14	18	1	0
43	1	0		Adjuvant exemestane with ovarian suppression in premenopausal breast cancer.	Adjuvant therapy with an aromatase inhibitor improves outcomes, as compared with tamoxifen, in postmenopausal women with hormone-receptor-positive breast cancer. In two phase 3 trials, we randomly assigned premenopausal women with hormone-receptor-positive early breast cancer to the aromatase inhibitor exemestane plus ovarian suppression or tamoxifen plus ovarian suppression for a period of 5 yea…	0	0	0	0	0	0	0	0	0	0	0	NA	0	0	0	0	1	1	1	1	4	17	0	1
44	4	0		Implementation of self management support for long term conditions in routine primary care settings: cluster randomised controlled trial.	To determine the effectiveness of an intervention to enhance self management support for patients with chronic conditions in UK primary care. Pragmatic, two arm, cluster randomised controlled trial. General practices, serving a population in northwest England with high levels of deprivation. 5599 patients with a diagnosis of diabetes (n=2546), chronic obstructive pulmonary disease (n=1634), and i…	1	1	1	1	1	1	1	0	0	0	0	NA	0	0	0	0	0	1	1	0	9	17	1	0
45	1	0		Prednisolone and Mycobacterium indicus pranii in tuberculous pericarditis.	Tuberculous pericarditis is associated with high morbidity and mortality even if antituberculosis therapy is administered. We evaluated the effects of adjunctive glucocorticoid therapy and Mycobacterium indicus pranii immunotherapy in patients with tuberculous pericarditis. Using a 2-by-2 factorial design, we randomly assigned 1400 adults with definite or probable tuberculous pericarditis to eith…	0	1	0	0	1	1	1	0	0	0	0	NA	0	0	1	1	1	1	1	1	10	17	1	0
46	1	1		Autologous transplantation and maintenance therapy in multiple myeloma.	This open-label, randomized, phase 3 study compared melphalan at a dose of 200 mg per square meter of body-surface area plus autologous stem-cell transplantation with melphalan-prednisone-lenalidomide (MPR) and compared lenalidomide maintenance therapy with no maintenance therapy in patients with newly diagnosed multiple myeloma. We randomly assigned 273 patients 65 years of age or younger to hig…	0	0	1	0	1	0	0	0	0	0	0	NA	0	0	1	1	1	1	1	1	8	17	0	1
47	1	0		A four-month gatifloxacin-containing regimen for treating tuberculosis.	Shortening the course of treatment for tuberculosis would be a major improvement for case management and disease control. This phase 3 trial assessed the efficacy and safety of a 4-month gatifloxacin-containing regimen for treating rifampin-sensitive pulmonary tuberculosis. We conducted a noninferiority, randomized, open-label, controlled trial involving patients 18 to 65 years of age with smear-…	0	1	1	1	0	1	1	0	0	0	0	NA	0	0	1	1	1	1	1	1	11	17	1	0
48	5	0		Brief intervention for problem drug use in safety-net primary care settings: a randomized clinical trial.	Although brief intervention is effective for reducing problem alcohol use, few data exist on its effectiveness for reducing problem drug use, a common issue in disadvantaged populations seeking care in safety-net medical settings (hospitals and community health clinics serving low-income patients with limited or no insurance). To determine whether brief intervention improves drug use outcomes com…	1	0	1	1	1	1	1	0	0	0	0	NA	0	0	1	1	0	1	1	0	10	17	1	0
49	3	0		Use of contingency management incentives to improve completion of hepatitis B vaccination in people undergoing treatment for heroin dependence: a cluster randomised trial.	Poor adherence to treatment diminishes its individual and public health benefit. Financial incentives, provided on the condition of treatment attendance, could address this problem. Injecting drug users are a high-risk group for hepatitis B virus (HBV) infection and transmission, but adherence to vaccination programmes is poor. We aimed to assess whether contingency management delivered in routin…	1	1	0	1	1	1	1	0	0	0	0	NA	0	1	1	1	0	1	1	1	12	17	1	1
50	2	0		An automated intervention with stepped increases in support to increase uptake of colorectal cancer screening: a randomized trial.	Screening decreases colorectal cancer (CRC) incidence and mortality, yet almost half of age-eligible patients are not screened at recommended intervals. To determine whether interventions using electronic health records (EHRs), automated mailings, and stepped increases in support improve CRC screening adherence over 2 years. 4-group, parallel-design, randomized, controlled comparative effectivene…	1	1	1	1	1	1	1	0	0	1	1	1	0	0	1	0	0	1	1	0	11	18	1	1
51	2	1		Combination therapy with telaprevir for chronic hepatitis C virus genotype 1 infection in patients with HIV: a randomized trial.	Telaprevir (TVR) plus peginterferon-alpha2a (PEG-IFN-alpha2a) and ribavirin substantially increases treatment efficacy for genotype 1 chronic hepatitis C virus (HCV) infection versus PEG-IFN-alpha2a-ribavirin alone. Its safety and efficacy in patients with HCV and HIV-1 are unknown. To assess the safety and efficacy of TVR plus PEG-IFN-alpha2a-ribavirin in patients with genotype 1 HCV and HIV-1 a…	1	0	1	0	1	1	1	0	0	1	0	0	0	0	0	0	1	1	1	0	8	18	0	1
52	4	0		An early rehabilitation intervention to enhance recovery during hospital admission for an exacerbation of chronic respiratory disease: randomised controlled trial.	To investigate whether an early rehabilitation intervention initiated during acute admission for exacerbations of chronic respiratory disease reduces the risk of readmission over 12 months and ameliorates the negative effects of the episode on physical performance and health status. Prospective, randomised controlled trial. An acute cardiorespiratory unit in a teaching hospital and an acute medic…	1	0	1	1	1	1	1	0	0	0	0	NA	0	0	1	1	0	1	1	0	10	17	1	0
53	1	1		Letermovir for cytomegalovirus prophylaxis in hematopoietic-cell transplantation.	Cytomegalovirus (CMV) infection is a leading cause of illness and death in patients who have undergone allogeneic hematopoietic-cell transplantation. Available treatments are restricted by clinically significant toxic effects and drug resistance. In this phase 2 study, we evaluated the effect of letermovir (also known as AIC246), a new anti-CMV drug with a novel mechanism of action, on the incide…	0	0	1	0	1	1	0	0	0	1	0	0	0	0	1	0	1	1	1	1	8	18	0	1
54	2	0		Effect of routine sterile gloving on contamination rates in blood culture: a cluster randomized trial.	Blood culture contamination leads to inappropriate or unnecessary antibiotic use. However, practical guidelines are inconsistent about the routine use of sterile gloving in collection of blood for culture. To determine whether the routine use of sterile gloving before venipuncture reduces blood culture contamination rates. Cluster randomized, assessor-blinded, crossover trial (ClinicalTrials.gov …	1	1	1	0	1	1	1	0	0	1	1	1	0	1	1	1	0	1	1	0	12	18	1	1
55	5	0		Immunogenicity of 13-valent pneumococcal conjugate vaccine administered according to 4 different primary immunization schedules in infants: a randomized clinical trial.	Immunization schedules with pneumococcal conjugate vaccine (PCV) differ among countries regarding the number of doses, age at vaccinations, and interval between doses. To assess the optimal primary vaccination schedule by comparing immunogenicity of 13-valent PCV (PCV13) in 4 different immunization schedules. An open-label, parallel-group, randomized clinical trial of healthy term infants in a ge…	1	1	1	1	1	1	1	0	0	0	0	NA	0	0	1	0	0	1	1	0	10	17	1	0
56	4	1		Ocular safety of sildenafil citrate when administered chronically for pulmonary arterial hypertension: results from phase III, randomised, double masked, placebo controlled trial and open label extension.	To assess the ocular effects and safety profile of chronic sildenafil oral dosing in patients with pulmonary arterial hypertension. 12 week, double masked, randomised, placebo controlled, phase III trial with open label extension. 53 institutions worldwide. 277 adults with idiopathic pulmonary arterial hypertension or pulmonary arterial hypertension associated with connective tissue disease or af…	1	0	1	0	1	1	1	0	0	1	0	0	0	1	0	0	1	1	1	0	9	18	0	0
57	5	0		Effects of hydroxychloroquine on symptomatic improvement in primary Sjogren syndrome: the JOQUER randomized clinical trial.	Primary Sjogren syndrome is a systemic autoimmune disease characterized by mouth and eye dryness, pain, and fatigue. Hydroxychloroquine is the most frequently prescribed immunosuppressant for the syndrome. However, evidence regarding its efficacy is limited. To evaluate the efficacy of hydroxychloroquine for the main symptoms of primary Sjogren syndrome: dryness, pain, and fatigue. From April 200…	1	1	1	1	1	1	1	0	0	1	0	0	0	1	1	1	1	1	1	0	13	18	1	0
58	3	0		Effects of internet-based training on antibiotic prescribing rates for acute respiratory-tract infections: a multinational, cluster, randomised, factorial, controlled trial.	High-volume prescribing of antibiotics in primary care is a major driver of antibiotic resistance. Education of physicians and patients can lower prescribing levels, but it frequently relies on highly trained staff. We assessed whether internet-based training methods could alter prescribing practices in multiple health-care systems. After a baseline audit in October to December, 2010, primary-car…	1	1	0	1	0	1	0	0	0	0	0	NA	0	0	0	1	0	1	1	1	8	17	0	1
59	3	0		Needle-free jet injection for administration of influenza vaccine: a randomised non-inferiority trial.	Administration of vaccines by needle-free technology such as jet injection might offer an alternative to needles and syringes that avoids the issue of needle phobia and the risk of needle-stick injury. We aimed to assess the immunogenicity and safety of trivalent influenza vaccine given by needle-free jet injector compared with needle and syringe. For this randomised, comparator-controlled trial,…	1	1	1	1	1	1	1	1	0	0	0	NA	1	1	0	0	1	1	1	1	14	17	1	0
60	1	0		A randomized trial comparing treatments for varicose veins.	Ultrasound-guided foam sclerotherapy and endovenous laser ablation are widely used alternatives to surgery for the treatment of varicose veins, but their comparative effectiveness and safety remain uncertain. In a randomized trial involving 798 participants with primary varicose veins at 11 centers in the United Kingdom, we compared the outcomes of foam, laser, and surgical treatments. Primary ou…	1	0	1	0	0	0	0	0	0	0	0	NA	0	0	0	0	1	1	1	1	6	17	0	1
61	1	0		High-dose rifapentine with moxifloxacin for pulmonary tuberculosis.	Tuberculosis regimens that are shorter and simpler than the current 6-month daily regimen are needed. We randomly assigned patients with newly diagnosed, smear-positive, drug-sensitive tuberculosis to one of three regimens: a control regimen that included 2 months of ethambutol, isoniazid, rifampicin, and pyrazinamide administered daily followed by 4 months of daily isoniazid and rifampicin; a 4-…	0	0	1	0	0	0	1	0	0	0	0	NA	0	0	1	1	0	1	1	1	7	17	0	0
62	1	0		Timing of antiretroviral therapy after diagnosis of cryptococcal meningitis.	Cryptococcal meningitis accounts for 20 to 25% of acquired immunodeficiency syndrome-related deaths in Africa. Antiretroviral therapy (ART) is essential for survival; however, the question of when ART should be initiated after diagnosis of cryptococcal meningitis remains unanswered. We assessed survival at 26 weeks among 177 human immunodeficiency virus-infected adults in Uganda and South Africa …	0	0	1	0	1	0	1	0	0	0	0	NA	0	1	1	1	1	1	1	1	10	17	1	1
63	5	0		Effect of fluconazole prophylaxis on candidiasis and mortality in premature infants: a randomized clinical trial.	Invasive candidiasis in premature infants causes death and neurodevelopmental impairment. Fluconazole prophylaxis reduces candidiasis, but its effect on mortality and the safety of fluconazole are unknown. To evaluate the efficacy and safety of fluconazole in preventing death or invasive candidiasis in extremely low-birth-weight infants. This study was a randomized, blinded, placebo-controlled tr…	1	0	1	1	0	1	1	0	0	1	0	0	0	0	1	1	0	1	1	0	9	18	0	0
64	4	0		Effect of home based HIV counselling and testing intervention in rural South Africa: cluster randomised trial.	To assess the effect of home based HIV counselling and testing on the prevalence of HIV testing and reported behavioural changes in a rural subdistrict of South Africa. Cluster randomised controlled trial. 16 communities (clusters) in uMzimkhulu subdistrict, KwaZulu-Natal province, South Africa. 4154 people aged 14 years or more who participated in a community survey. Lay counsellors conducted do…	1	1	1	1	1	1	1	0	0	0	0	NA	0	0	1	1	0	1	1	0	11	17	1	1
65	1	1		Naloxegol for opioid-induced constipation in patients with noncancer pain.	Opioid-induced constipation is common and debilitating. We investigated the efficacy and safety of naloxegol, an oral, peripherally acting, mu-opioid receptor antagonist, for the treatment of opioid-induced constipation. In two identical phase 3, double-blind studies (study 04, 652 participants; study 05, 700 participants), outpatients with noncancer pain and opioid-induced constipation were rand…	0	0	1	0	1	1	1	0	0	1	0	0	0	0	1	0	1	1	1	1	9	18	0	1
66	1	0		Initial therapy with FOLFOXIRI and bevacizumab for metastatic colorectal cancer.	A fluoropyrimidine plus irinotecan or oxaliplatin, combined with bevacizumab (a monoclonal antibody against vascular endothelial growth factor), is standard first-line treatment for metastatic colorectal cancer. Before the introduction of bevacizumab, chemotherapy with fluorouracil, leucovorin, oxaliplatin, and irinotecan (FOLFOXIRI) showed superior efficacy as compared with fluorouracil, leucovo…	0	0	0	0	1	0	1	0	0	0	0	NA	0	0	1	1	1	1	1	1	8	17	0	1
67	4	0		Classroom based cognitive behavioural therapy in reducing symptoms of depression in high risk adolescents: pragmatic cluster randomised controlled trial.	To compare the effectiveness of classroom based cognitive behavioural therapy with attention control and usual school provision for adolescents at high risk of depression. Three arm parallel cluster randomised controlled trial. Eight UK secondary schools. Adolescents (n=5030) aged 12-16 years in school year groups 8-11. Year groups were randomly assigned on a 1:1:1 ratio to cognitive behavioural …	1	1	0	1	0	1	1	0	0	0	0	NA	1	0	0	1	0	1	1	0	9	17	1	0
68	5	0		Lorazepam vs diazepam for pediatric status epilepticus: a randomized clinical trial.	Benzodiazepines are considered first-line therapy for pediatric status epilepticus. Some studies suggest that lorazepam may be more effective or safer than diazepam, but lorazepam is not Food and Drug Administration approved for this indication. To test the hypothesis that lorazepam has better efficacy and safety than diazepam for treating pediatric status epilepticus. This double-blind, randomiz…	1	0	1	1	1	1	1	0	0	1	0	0	1	1	1	1	1	1	1	0	13	18	1	0
69	4	0		Total hip arthroplasty versus resurfacing arthroplasty in the treatment of patients with arthritis of the hip joint: single centre, parallel group, assessor blinded, randomised controlled trial.	To compare the clinical and cost effectiveness of total hip arthroplasty with resurfacing arthroplasty in patients with severe arthritis of the hip. Single centre, two arm, parallel group, assessor blinded, randomised controlled trial with 1:1 treatment allocation. One large teaching hospital in the United Kingdom. 126 patients older than 18 years with severe arthritis of the hip joint, suitable …	1	1	1	1	1	1	1	0	0	1	1	1	1	0	0	0	1	1	1	0	12	18	1	0
70	3	0		Infliximab for intensification of primary therapy for Kawasaki disease: a phase 3 randomised, double-blind, placebo-controlled trial.	Kawasaki disease, the most common cause of acquired heart disease in developed countries, is a self-limited vasculitis that is treated with high doses of intravenous immunoglobulin. Resistance to intravenous immunoglobulin in Kawasaki disease increases the risk of coronary artery aneurysms. We assessed whether the addition of infliximab to standard therapy (intravenous immunoglobulin and aspirin)…	1	0	1	1	1	1	1	0	0	1	1	1	1	0	1	0	1	1	1	1	13	18	1	0
71	3	0		Aggressive medical treatment with or without stenting in high-risk patients with intracranial artery stenosis (SAMMPRIS): the final results of a randomised trial.	Early results of the Stenting and Aggressive Medical Management for Preventing Recurrent stroke in Intracranial Stenosis trial showed that, by 30 days, 33 (147%) of 224 patients in the stenting group and 13 (58%) of 227 patients in the medical group had died or had a stroke (percentages are product limit estimates), but provided insufficient data to establish whether stenting offered any longer-t…	1	0	1	0	1	1	1	0	0	0	0	NA	0	1	1	0	1	1	1	1	11	17	1	1
72	2	0		Effect of a pharmacist intervention on clinically important medication errors after hospital discharge: a randomized trial.	Clinically important medication errors are common after hospital discharge. They include preventable or ameliorable adverse drug events (ADEs), as well as medication discrepancies or nonadherence with high potential for future harm (potential ADEs). To determine the effect of a tailored intervention on the occurrence of clinically important medication errors after hospital discharge. Randomized, …	1	0	1	1	1	1	1	0	0	1	1	1	0	0	0	1	0	1	1	1	11	18	1	0
73	3	0		Efficacy of 400 mg efavirenz versus standard 600 mg dose in HIV-infected, antiretroviral-naive adults (ENCORE1): a randomised, double-blind, placebo-controlled, non-inferiority trial.	The optimum dose of key antiretroviral drugs is often overlooked during product development. The ENCORE1 study compared the efficacy and safety of reduced dose efavirenz with standard dose efavirenz in combination with tenofovir and emtricitabine as first-line treatment for HIV infection. An effective and safe reduced dose could yield meaningful cost savings. ENCORE1 is a continuing non-inferiori…	1	1	1	1	1	1	1	1	0	1	1	1	0	1	1	1	1	1	1	1	16	18	1	0
74	1	0		Influenza vaccination of pregnant women and protection of their infants.	There are limited data on the efficacy of vaccination against confirmed influenza in pregnant women with and those without human immunodeficiency virus (HIV) infection and protection of their infants. We conducted two double-blind, randomized, placebo-controlled trials of trivalent inactivated influenza vaccine (IIV3) in South Africa during 2011 in pregnant women infected with HIV and during 2011…	0	0	1	0	1	1	0	0	0	1	0	0	0	0	0	0	0	1	1	1	6	18	0	1
75	5	0		Maintenance treatment with varenicline for smoking cessation in patients with schizophrenia and bipolar disorder: a randomized clinical trial.	It is estimated that more than half of those with serious mental illness smoke tobacco regularly. Standard courses of pharmacotherapeutic cessation aids improve short-term abstinence, but most who attain abstinence relapse rapidly after discontinuation of pharmacotherapy. To determine whether smokers diagnosed with schizophrenia and bipolar disease have higher rates of prolonged tobacco abstinenc…	1	1	0	0	1	1	1	0	0	1	0	0	0	1	1	1	1	1	1	0	11	18	1	1
76	5	0		Effect of acetazolamide on visual function in patients with idiopathic intracranial hypertension and mild visual loss: the idiopathic intracranial hypertension treatment trial.	Acetazolamide is commonly used to treat idiopathic intracranial hypertension (IIH), but there is insufficient information to establish an evidence base for its use. To determine whether acetazolamide is beneficial in improving vision when added to a low-sodium weight reduction diet in patients with IIH and mild visual loss. Multicenter, randomized, double-masked, placebo-controlled study of aceta…	0	0	1	1	1	1	1	0	0	1	0	0	0	0	1	1	0	1	0	0	8	18	0	0
77	3	1		Sofosbuvir and ledipasvir fixed-dose combination with and without ribavirin in treatment-naive and previously treated patients with genotype 1 hepatitis C virus infection (LONESTAR): an open-label, randomised, phase 2 trial.	Interferon-based treatment is not suitable for many patients with hepatitis C virus (HCV) infection because of contraindications such as psychiatric illness, and a high burden of adverse events. We assessed the efficacy and safety of an interferon-free regimen--a fixed-dose combination of the nucleotide polymerase inhibitor sofosbuvir (400 mg) and the HCV NS5A inhibitor ledipasvir (90 mg), with a…	1	0	1	0	0	1	1	0	0	0	0	NA	0	1	1	0	1	1	1	1	10	17	1	1
78	2	0		Enhancing communication between oncologists and patients with a computer-based training program: a randomized trial.	Quality cancer care requires addressing patients' emotions, which oncologists infrequently do. Multiday courses can teach oncologists skills to handle emotion; however, such workshops are long and costly. To test whether a brief, computerized intervention improves oncologist responses to patient expressions of negative emotion. Randomized, controlled, parallel-group trial stratified by site, sex,…	1	1	1	1	1	1	0	1	0	0	0	NA	0	0	0	1	0	1	1	1	11	17	1	1
79	3	0		Haemodynamic-guided fluid administration for the prevention of contrast-induced acute kidney injury: the POSEIDON randomised controlled trial.	The administration of intravenous fluid remains the cornerstone treatment for the prevention of contrast-induced acute kidney injury. However, no well-defined protocols exist to guide fluid administration in this treatment. We aimed to establish the efficacy of a new fluid protocol to prevent contrast-induced acute kidney injury. In this randomised, parallel-group, comparator-controlled, single-b…	1	1	1	0	0	1	1	1	1	1	1	1	1	1	1	1	1	1	1	1	16	18	1	1
80	1	0		Spironolactone for heart failure with preserved ejection fraction.	Mineralocorticoid-receptor antagonists improve the prognosis for patients with heart failure and a reduced left ventricular ejection fraction. We evaluated the effects of spironolactone in patients with heart failure and a preserved left ventricular ejection fraction. In this randomized, double-blind trial, we assigned 3445 patients with symptomatic heart failure and a left ventricular ejection f…	0	0	0	0	1	1	1	0	0	1	0	0	0	1	1	1	1	1	1	1	10	18	1	0
81	1	1		Oral glucocorticoid-sparing effect of mepolizumab in eosinophilic asthma.	Many patients with severe asthma require regular treatment with oral glucocorticoids despite the use of high-dose inhaled therapy. However, the regular use of systemic glucocorticoids can result in serious and often irreversible adverse effects. Mepolizumab, a humanized monoclonal antibody that binds to and inactivates interleukin-5, has been shown to reduce asthma exacerbations in patients with …	0	0	0	0	1	1	1	0	0	1	0	0	0	0	0	1	0	1	1	1	7	18	0	1
82	3	1		Tocilizumab monotherapy versus adalimumab monotherapy for treatment of rheumatoid arthritis (ADACTA): a randomised, double-blind, controlled phase 4 trial.	Roughly a third of patients with rheumatoid arthritis treated with biological treatments receive them as monotherapy. Tocilizumab--an inhibitor of interleukin 6 receptor signalling--has been studied as monotherapy in several clinical trials. We assessed the efficacy and safety of tocilizumab monotherapy compared with adalimumab monotherapy for patients with rheumatoid arthritis. We did this rando…	1	1	1	0	1	1	1	0	0	1	0	0	0	1	1	1	1	1	1	1	13	18	1	1
83	4	0		Efficacy of psychosocial intervention in patients with mild Alzheimer's disease: the multicentre, rater blinded, randomised Danish Alzheimer Intervention Study (DAISY).	To assess the efficacy at 12 months of an early psychosocial counselling and support programme for outpatients with mild Alzheimer's disease and their primary care givers. Multicentre, randomised, controlled, rater blinded trial. Primary care and memory clinics in five Danish districts. 330 outpatients with mild Alzheimer's disease and their 330 primary care givers. Participating dyads (patient a…	1	0	1	1	0	1	1	0	0	1	1	1	0	0	0	0	0	1	1	0	8	18	0	0
84	4	0		Group art therapy as an adjunctive treatment for people with schizophrenia: multicentre pragmatic randomised trial.	To evaluate the clinical effectiveness of group art therapy for people with schizophrenia and to test whether any benefits exceed those of an active control treatment. Three arm, rater blinded, pragmatic, randomised controlled trial. Secondary care services across 15 sites in the United Kingdom. 417 people aged 18 or over, who had a diagnosis of schizophrenia and provided written informed consent…	1	0	1	1	1	1	1	0	0	1	1	1	1	0	0	1	0	1	1	0	11	18	1	0
85	5	0		Effect of progenitor cell mobilization with granulocyte-macrophage colony-stimulating factor in patients with peripheral artery disease: a randomized clinical trial.	Many patients with peripheral artery disease (PAD) have walking impairment despite therapy. Experimental studies in animals demonstrate improved perfusion in ischemic hind limb after mobilization of bone marrow progenitor cells (PCs), but whether this is effective in patients with PAD is unknown. To investigate whether therapy with granulocyte-macrophage colony-stimulating factor (GM-CSF) improve…	1	0	1	1	1	1	1	0	0	1	0	0	1	0	1	1	0	1	1	0	11	18	1	0
86	5	0		Effect of aleglitazar on cardiovascular outcomes after acute coronary syndrome in patients with type 2 diabetes mellitus: the AleCardio randomized clinical trial.	No therapy directed against diabetes has been shown to unequivocally reduce the excess risk of cardiovascular complications. Aleglitazar is a dual agonist of peroxisome proliferator-activated receptors with insulin-sensitizing and glucose-lowering actions and favorable effects on lipid profiles. To determine whether the addition of aleglitazar to standard medical therapy reduces cardiovascular mo…	1	0	1	0	1	1	1	0	0	1	0	0	0	0	1	1	1	1	1	0	10	18	1	0
87	4	0		Percutaneous fixation with Kirschner wires versus volar locking plate fixation in adults with dorsally displaced fracture of distal radius: randomised controlled trial.	To compare the clinical effectiveness of Kirschner wire fixation with locking plate fixation for patients with a dorsally displaced fracture of the distal radius. A multicentre two arm parallel group assessor blind randomised controlled trial with 1:1 treatment allocation. 18 trauma centres in the United Kingdom. 461 adults with a dorsally displaced fracture of the distal radius within 3 cm of th…	1	1	1	1	1	1	1	0	0	1	1	1	0	0	0	1	1	1	1	0	12	18	1	0
88	3	0		Community treatment orders for patients with psychosis (OCTET): a randomised controlled trial.	Compulsory supervision outside hospital has been developed internationally for the treatment of mentally ill people following widespread deinstitutionalisation but its efficacy has not yet been proven. Community treatment orders (CTOs) for psychiatric patients became available in England and Wales in 2008. We tested whether CTOs reduce admissions compared with use of Section 17 leave when patient…	1	1	1	0	0	1	1	0	0	0	0	NA	1	1	1	1	0	1	1	1	12	17	1	0
89	2	0		Selective D-dimer testing for diagnosis of a first suspected episode of deep venous thrombosis: a randomized trial.	D-Dimer testing is sensitive but not specific for diagnosing deep venous thrombosis (DVT). Changing the use of testing and the threshold level for a positive test result on the basis of risk for DVT might improve the tradeoff between sensitivity and specificity and reduce the need for testing. To determine whether using a selective D-dimer testing strategy based on clinical pretest probability (C…	1	0	1	0	1	1	1	1	1	1	1	1	1	0	0	0	0	1	1	1	12	18	1	1
90	4	0		Low glycaemic index diet in pregnancy to prevent macrosomia (ROLO study): randomised control trial.	To determine if a low glycaemic index diet in pregnancy could reduce the incidence of macrosomia in an at risk group. Randomised controlled trial. Maternity hospital in Dublin, Ireland. 800 women without diabetes, all in their second pregnancy between January 2007 to January 2011, having previously delivered an infant weighing greater than 4 kg. Women were randomised to receive no dietary interve…	1	0	1	1	1	1	1	0	0	0	0	NA	0	0	0	0	0	1	1	0	8	17	0	0
91	3	0		Algorithm-based management of patients with gastrointestinal symptoms in patients after pelvic radiation treatment (ORBIT): a randomised controlled trial.	Chronic gastrointestinal symptoms after pelvic radiotherapy are common, multifactorial in cause, and affect patients' quality of life. We assessed whether such patients could be helped if a practitioner followed an investigative and management algorithm, and whether outcomes differed by whether a nurse or a gastroenterologist led this algorithm-based care. For this three-arm randomised controlled…	1	0	1	0	1	1	1	1	0	0	0	NA	1	0	0	1	0	1	1	1	11	17	1	1
92	4	0		Using the infrastructure of a conditional cash transfer program to deliver a scalable integrated early child development program in Colombia: cluster randomized controlled trial.	To assess the effectiveness of an integrated early child development intervention, combining stimulation and micronutrient supplementation and delivered on a large scale in Colombia, for children's development, growth, and hemoglobin levels. Cluster randomized controlled trial, using a 2 x 2 factorial design, with municipalities assigned to one of four groups: psychosocial stimulation, micronutri…	1	1	1	1	1	1	1	0	0	0	0	NA	0	0	0	1	0	1	1	0	10	17	1	1
93	5	0		Immunogenicity of avian influenza A/Anhui/01/2005(H5N1) vaccine with MF59 adjuvant: a randomized clinical trial.	The need to respond quickly to potential influenza pandemics is important. Immunologic priming (initial presentation of an antigen to allow antibody responses on revaccination) with vaccine directed toward an older avian influenza H5 strain might lead to secondary antibody responses to a single dose of more current H5 avian influenza vaccine. To assess priming with the older avian influenza A/Vie…	1	0	0	0	1	1	1	0	0	0	0	NA	1	0	0	0	1	1	1	0	8	17	0	1
94	4	0		Ibuprofen, paracetamol, and steam for patients with respiratory tract infections in primary care: pragmatic randomised factorial trial.	To assess strategies for advice on analgesia and steam inhalation for respiratory tract infections. Open pragmatic parallel group factorial randomised controlled trial. Primary care in United Kingdom. Patients aged > 3 with acute respiratory tract infections. 889 patients were randomised with computer generated random numbers in pre-prepared sealed numbered envelopes to components of advice or co…	1	1	1	1	1	1	1	1	1	0	0	NA	0	0	0	1	1	1	1	0	13	17	1	0
95	2	1		Adalimumab for the treatment of moderate to severe Hidradenitis suppurativa: a parallel randomized trial.	Hidradenitis suppurativa (HS) is a chronic, painful skin disease characterized by abscesses, nodules, and draining fistulas in the axilla and groin of young adults. To evaluate the efficacy and safety of adalimumab, an anti-tumor necrosis factor-alpha antibody, in patients with moderate to severe HS. Phase 2, parallel, randomized, placebo-controlled trial consisting of a blinded 16-week period (p…	1	1	1	1	1	1	1	0	0	1	1	1	0	1	1	1	0	1	1	1	14	18	1	1
96	5	0		Effect of darapladib on major coronary events after an acute coronary syndrome: the SOLID-TIMI 52 randomized clinical trial.	Lipoprotein-associated phospholipase A2 (Lp-PLA2) has been hypothesized to be involved in atherogenesis through pathways related to inflammation. Darapladib is an oral, selective inhibitor of the Lp-PLA2 enzyme. To evaluate the efficacy and safety of darapladib in patients after an acute coronary syndrome (ACS) event. SOLID-TIMI 52 was a multinational, double-blind, placebo-controlled trial that …	1	0	1	0	1	1	1	0	0	1	0	0	0	0	1	1	1	1	1	0	10	18	1	0
97	5	0		Web-based alcohol screening and brief intervention for university students: a randomized trial.	Unhealthy alcohol use is a leading contributor to the global burden of disease, particularly among young people. Systematic reviews suggest efficacy of web-based alcohol screening and brief intervention and call for effectiveness trials in settings where it could be sustainably delivered. To evaluate a national web-based alcohol screening and brief intervention program. A multisite, double-blind,…	1	1	1	1	1	1	1	0	0	1	0	0	1	1	1	1	0	1	1	0	13	18	1	0
98	5	0		Vitamin C supplementation for pregnant smoking women and pulmonary function in their newborn infants: a randomized clinical trial.	Maternal smoking during pregnancy adversely affects offspring lung development, with lifelong decreases in pulmonary function and increased asthma risk. In a primate model, vitamin C blocked some of the in-utero effects of nicotine on lung development and offspring pulmonary function. To determine if newborns of pregnant smokers randomized to receive daily vitamin C would have improved results of…	1	0	0	0	0	1	1	0	0	1	0	0	1	1	1	1	0	1	1	0	9	18	0	1
99	3	1		Simeprevir with pegylated interferon alfa 2a plus ribavirin in treatment-naive patients with chronic hepatitis C virus genotype 1 infection (QUEST-1): a phase 3, randomised, double-blind, placebo-controlled trial.	Although the addition of the HCV NS3/4A protease inhibitors boceprevir and telaprevir to pegylated interferon (peginterferon) alfa plus ribavirin has improved sustained virological response (SVR) in treatment-naive and treatment-experienced patients infected with hepatitis C virus (HCV) genotype 1, the regimens have a high pill burden and are associated with increased rates and severity of advers…	1	0	1	0	1	1	1	1	1	1	0	0	0	1	1	1	1	1	1	1	14	18	1	1
100	5	0		Low-dose dopamine or low-dose nesiritide in acute heart failure with renal dysfunction: the ROSE acute heart failure randomized trial.	Small studies suggest that low-dose dopamine or low-dose nesiritide may enhance decongestion and preserve renal function in patients with acute heart failure and renal dysfunction; however, neither strategy has been rigorously tested. To test the 2 independent hypotheses that, compared with placebo, addition of low-dose dopamine (2 mug/kg/min) or low-dose nesiritide (0.005 mug/kg/min without bolu…	1	0	1	0	1	1	1	0	0	1	0	0	1	0	1	1	0	1	1	0	10	18	1	0
101	5	0		Effect of communication skills training for residents and nurse practitioners on quality of communication with patients with serious illness: a randomized trial.	Communication about end-of-life care is a core clinical skill. Simulation-based training improves skill acquisition, but effects on patient-reported outcomes are unknown. To assess the effects of a communication skills intervention for internal medicine and nurse practitioner trainees on patient- and family-reported outcomes. Randomized trial conducted with 391 internal medicine and 81 nurse prac…	1	0	1	1	1	1	1	0	0	0	0	NA	1	1	1	1	0	1	1	0	12	17	1	0
102	2	0		Aspirin versus low-molecular-weight heparin for extended venous thromboembolism prophylaxis after total hip arthroplasty: a randomized trial.	The role of aspirin in thromboprophylaxis after total hip arthroplasty (THA) is controversial. To compare extended prophylaxis with aspirin and dalteparin for prevention of symptomatic venous thromboembolism (VTE) after THA. Multicenter randomized, controlled trial with a noninferiority design based on a minimal clinically important difference of 2.0%. Randomization was electronically generated; …	1	1	1	1	1	1	1	1	1	1	1	1	1	1	1	1	1	1	1	1	18	18	1	0
103	3	0		Effect of provision of daily zinc and iron with several micronutrients on growth and morbidity among young children in Pakistan: a cluster-randomised trial.	Powders containing iron and other micronutrients are recommended as a strategy to prevent nutritional anaemia and other micronutrient deficiencies in children. We assessed the effects of provision of two micronutrient powder formulations, with or without zinc, to children in Pakistan. We did a cluster randomised trial in urban and rural sites in Sindh, Pakistan. A baseline survey identified 256 c…	1	1	0	1	1	1	1	0	0	1	1	1	1	0	0	1	1	1	1	1	13	18	1	1
104	2	0		Quality-of-life outcomes with coronary artery bypass graft surgery in ischemic left ventricular dysfunction: a randomized trial.	The STICH (Surgical Treatment for Ischemic Heart Failure) trial compared a strategy of routine coronary artery bypass grafting (CABG) with guideline-based medical therapy for patients with ischemic left ventricular dysfunction. To describe treatment-related quality-of-life (QOL) outcomes, a major prespecified secondary end point in the STICH trial. Randomized trial. (ClinicalTrials.gov: NCT000235…	1	0	0	1	1	1	1	0	0	0	0	NA	1	0	0	1	0	1	1	1	10	17	1	1
105	5	1		Effect of evolocumab or ezetimibe added to moderate- or high-intensity statin therapy on LDL-C lowering in patients with hypercholesterolemia: the LAPLACE-2 randomized clinical trial.	In phase 2 studies, evolocumab, a fully human monoclonal antibody to PCSK9, reduced LDL-C levels in patients receiving statin therapy. To evaluate the efficacy and tolerability of evolocumab when used in combination with a moderate- vs high-intensity statin. Phase 3, 12-week, randomized, double-blind, placebo- and ezetimibe-controlled study conducted between January and December of 2013 in patien…	1	0	1	0	1	1	1	0	0	1	0	0	0	0	1	0	1	1	1	1	10	18	1	1
106	4	0		Operative versus non-operative treatment for closed, displaced, intra-articular fractures of the calcaneus: randomised controlled trial.	To investigate whether surgery by open reduction and internal fixation provides benefit compared with non-operative treatment for displaced, intra-articular calcaneal fractures. Pragmatic, multicentre, two arm, parallel group, assessor blinded randomised controlled trial (UK Heel Fracture Trial). 22 tertiary referral hospitals, United Kingdom. 151 patients with acute displaced intra-articular cal…	1	1	1	1	1	1	1	0	0	0	0	NA	1	1	1	0	1	1	1	0	13	17	1	0
107	5	0		Effect of physical therapy on pain and function in patients with hip osteoarthritis: a randomized clinical trial.	There is limited evidence supporting use of physical therapy for hip osteoarthritis. To determine efficacy of physical therapy on pain and physical function in patients with hip osteoarthritis. Randomized, placebo-controlled, participant- and assessor-blinded trial involving 102 community volunteers with hip pain levels of 40 or higher on a visual analog scale of 100 mm (range, 0-100 mm; 100 indi…	1	0	1	0	1	1	1	0	0	1	1	1	1	0	1	1	1	1	1	0	12	18	1	0
108	1	0		A controlled trial of renal denervation for resistant hypertension.	Prior unblinded studies have suggested that catheter-based renal-artery denervation reduces blood pressure in patients with resistant hypertension. We designed a prospective, single-blind, randomized, sham-controlled trial. Patients with severe resistant hypertension were randomly assigned in a 2:1 ratio to undergo renal denervation or a sham procedure. Before randomization, patients were receivi…	0	0	1	0	1	0	1	0	0	1	0	0	0	0	1	1	1	1	1	1	9	18	0	0
109	3	1		Protection against varicella with two doses of combined measles-mumps-rubella-varicella vaccine versus one dose of monovalent varicella vaccine: a multicentre, observer-blind, randomised, controlled trial.	Rates of varicella have decreased substantially in countries implementing routine varicella vaccination. Immunisation is possible with monovalent varicella vaccine or a combined measles-mumps-rubella-varicella vaccine (MMRV). We assessed protection against varicella in naive children administered one dose of varicella vaccine or two doses of MMRV. This study was done in ten European countries wit…	1	0	1	0	1	1	1	1	0	1	1	1	0	0	0	0	1	1	1	1	11	18	1	1
110	4	0		Melatonin for sleep problems in children with neurodevelopmental disorders: randomised double masked placebo controlled trial.	To assess the effectiveness and safety of melatonin in treating severe sleep problems in children with neurodevelopmental disorders. 12 week double masked randomised placebo controlled phase III trial. 19 hospitals across England and Wales. 146 children aged 3 years to 15 years 8 months were randomised. They had a range of neurological and developmental disorders and a severe sleep problem that h…	1	0	1	0	1	1	1	0	0	1	0	0	0	0	0	1	1	1	1	0	9	18	0	1
111	2	0		Communicating data about the benefits and harms of treatment: a randomized trial.	Despite limited evidence, it is often asserted that natural frequencies (for example, 2 in 1000) are the best way to communicate absolute risks. To compare comprehension of treatment benefit and harm when absolute risks are presented as natural frequencies, percents, or both. Parallel-group randomized trial with central allocation and masking of investigators to group assignment, conducted throug…	1	1	1	1	1	1	1	0	1	1	1	1	1	1	1	1	0	1	1	1	16	18	1	1
112	5	0		Effect of high-dose vitamin D3 on hospital length of stay in critically ill patients with vitamin D deficiency: the VITdAL-ICU randomized clinical trial.	Low vitamin D status is linked to increased mortality and morbidity in patients who are critically ill. It is unknown if this association is causal. To investigate whether a vitamin D3 treatment regimen intended to restore and maintain normal vitamin D status over 6 months is of health benefit for patients in ICUs. A randomized double-blind, placebo-controlled, single-center trial, conducted from…	1	0	1	1	1	1	1	0	0	1	0	0	1	1	1	0	0	1	1	0	11	18	1	0
113	1	0		Improved survival with bevacizumab in advanced cervical cancer.	Vascular endothelial growth factor (VEGF) promotes angiogenesis, a mediator of disease progression in cervical cancer. Bevacizumab, a humanized anti-VEGF monoclonal antibody, has single-agent activity in previously treated, recurrent disease. Most patients in whom recurrent cervical cancer develops have previously received cisplatin with radiation therapy, which reduces the effectiveness of cispl…	0	1	1	0	0	1	1	0	0	0	0	NA	0	0	1	1	1	1	1	1	10	17	1	1
114	5	0		Hydrolyzed infant formula and early beta-cell autoimmunity: a randomized clinical trial.	The disease process leading to clinical type 1 diabetes often starts during the first years of life. Early exposure to complex dietary proteins may increase the risk of beta-cell autoimmunity in children at genetic risk for type 1 diabetes. Extensively hydrolyzed formulas do not contain intact proteins. To test the hypothesis that weaning to an extensively hydrolyzed formula decreases the cumulat…	1	0	1	0	1	1	1	0	0	1	0	0	0	0	1	1	1	1	1	0	10	18	1	0
115	1	0		Once-weekly dalbavancin versus daily conventional therapy for skin infection.	Dalbavancin, a lipoglycopeptide antibiotic agent that is active against gram-positive pathogens, has a long plasma half-life, allowing for once-weekly dosing. DISCOVER 1 and DISCOVER 2 were identically designed noninferiority trials of dalbavancin for the treatment of acute bacterial skin and skin-structure infection. We randomly assigned patients to receive dalbavancin intravenously on days 1 an…	0	0	0	0	0	1	1	0	0	0	0	NA	0	1	1	1	1	1	1	1	9	17	1	0
116	3	1		Anti-interleukin-17A monoclonal antibody secukinumab in treatment of ankylosing spondylitis: a randomised, double-blind, placebo-controlled trial.	Ankylosing spondylitis is a chronic immune-mediated inflammatory disease characterised by spinal inflammation, progressive spinal rigidity, and peripheral arthritis. Interleukin 17 (IL-17) is thought to be a key inflammatory cytokine in the development of ankylosing spondylitis, the prototypical form of spondyloarthritis. We assessed the efficacy and safety of the anti-IL-17A monoclonal antibody …	1	0	1	1	1	1	1	0	0	1	0	0	1	1	1	0	1	1	1	1	13	18	1	1
117	3	0		Effectiveness of intermittent pneumatic compression in reduction of risk of deep vein thrombosis in patients who have had a stroke (CLOTS 3): a multicentre randomised controlled trial.	Venous thromboembolism is a common, potentially avoidable cause of death and morbidity in patients in hospital, including those with stroke. In surgical patients, intermittent pneumatic compression (IPC) reduces the risk of deep vein thrombosis (DVT), but no reliable evidence exists about its effectiveness in patients who have had a stroke. We assessed the effectiveness of IPC to reduce the risk …	1	1	1	1	1	1	1	1	1	1	1	1	1	1	1	1	0	1	1	1	17	18	1	1
118	1	0		Assessment of second-line antiretroviral regimens for HIV therapy in Africa.	The efficacy and toxic effects of nucleoside reverse-transcriptase inhibitors (NRTIs) are uncertain when these agents are used with a protease inhibitor in second-line therapy for human immunodeficiency virus (HIV) infection in resource-limited settings. Removing the NRTIs or replacing them with raltegravir may provide a benefit. In this open-label trial in sub-Saharan Africa, we randomly assigne…	0	1	0	0	1	1	0	0	0	1	0	0	0	0	1	1	1	1	1	1	9	18	0	1
119	4	0		Functional outcomes of multi-condition collaborative care and successful ageing: results of randomised trial.	To evaluate the effectiveness of integrated care for chronic physical diseases and depression in reducing disability and improving quality of life. A randomised controlled trial of multi-condition collaborative care for depression and poorly controlled diabetes and/or risk factors for coronary heart disease compared with usual care among middle aged and elderly people Fourteen primary care clinic…	1	0	1	1	1	1	0	0	0	0	0	NA	1	1	1	1	0	1	1	0	11	17	1	1
120	1	0	"there was no writing assistance from anyone who is not listed as an author"	Hemicraniectomy in older patients with extensive middle-cerebral-artery stroke.	Early decompressive hemicraniectomy reduces mortality without increasing the risk of very severe disability among patients 60 years of age or younger with complete or subtotal space-occupying middle-cerebral-artery infarction. Its benefit in older patients is uncertain. We randomly assigned 112 patients 61 years of age or older (median, 70 years; range, 61 to 82) with malignant middle-cerebral-ar…	0	0	1	1	1	1	1	0	0	0	0	NA	1	1	1	1	1	1	1	1	13	17	1	1
121	1	0		Radical prostatectomy or watchful waiting in early prostate cancer.	Radical prostatectomy reduces mortality among men with localized prostate cancer; however, important questions regarding long-term benefit remain. Between 1989 and 1999, we randomly assigned 695 men with early prostate cancer to watchful waiting or radical prostatectomy and followed them through the end of 2012. The primary end points in the Scandinavian Prostate Cancer Group Study Number 4 (SPCG…	0	0	1	0	1	0	1	0	0	0	0	NA	1	1	1	1	0	1	0	1	9	17	1	1
122	4	0		The impact of a bodyweight and physical activity intervention (BeWEL) initiated through a national colorectal cancer screening programme: randomised controlled trial.	To evaluate the impact of a diet and physical activity intervention (BeWEL) on weight change in people with a body mass index >25 weight (kg)/height (m)(2) at increased risk of colorectal cancer and other obesity related comorbidities. Multicentre, parallel group, randomised controlled trial. Four Scottish National Health Service health boards. 329 overweight or obese adults (aged 50 to 74 years)…	1	1	1	1	1	1	1	0	0	0	0	NA	1	1	1	1	1	1	1	0	14	17	1	1
123	2	0		Do physicians understand cancer screening statistics? A national survey of primary care physicians in the United States.	Unlike reduced mortality rates, improved survival rates and increased early detection do not prove that cancer screening tests save lives. Nevertheless, these 2 statistics are often used to promote screening. To learn whether primary care physicians understand which statistics provide evidence about whether screening saves lives. Parallel-group, randomized trial (randomization controlled for orde…	0	1	1	1	1	1	1	0	0	0	0	NA	1	1	1	1	0	1	0	1	12	17	1	1
124	2	0		Dose response to vitamin D supplementation in postmenopausal women: a randomized trial.	Serum 25-hydroxyvitamin D (25-[OH]D) is considered the best biomarker of clinical vitamin D status. To determine the effect of increasing oral doses of vitamin D(3) on serum 25-(OH)D and serum parathyroid hormone (PTH) levels in postmenopausal white women with vitamin D insufficiency (defined as a 25-[OH]D level <50 nmol/L) in the presence of adequate calcium intake. These results can be used as …	1	1	1	0	1	1	0	0	0	1	1	1	0	0	0	0	1	1	1	1	10	18	1	1
125	3	0		Effectiveness of triclosan-coated PDS Plus versus uncoated PDS II sutures for prevention of surgical site infection after abdominal wall closure: the randomised controlled PROUD trial.	Postoperative surgical site infections are one of the most frequent complications after open abdominal surgery, and triclosan-coated sutures were developed to reduce their occurrence. The aim of the PROUD trial was to obtain reliable data for the effectiveness of triclosan-coated PDS Plus sutures for abdominal wall closure, compared with non-coated PDS II sutures, in the prevention of surgical si…	1	1	1	1	1	1	1	1	0	1	1	1	1	1	1	1	1	1	1	1	17	18	1	0
126	3	0		Quality of care, risk management, and technology in obstetrics to reduce hospital-based maternal mortality in Senegal and Mali (QUARITE): a cluster-randomised trial. [Review]	Maternal mortality is higher in west Africa than in most industrialised countries, so the development and validation of effective interventions is essential. We did a trial to assess the effect of a multifaceted intervention to promote maternity death reviews and onsite training in emergency obstetric care in referral hospitals with high maternal mortality rates in Senegal and Mali. We did a prag…	1	1	1	1	1	1	1	0	0	0	0	NA	1	1	1	1	0	1	1	1	14	17	1	1
127	3	0		Individualised pelvic floor muscle training in women with pelvic organ prolapse (POPPY): a multicentre randomised controlled trial.	Pelvic organ prolapse is common and is strongly associated with childbirth and increasing age. Women with prolapse are often advised to do pelvic floor muscle exercises, but evidence supporting the benefits of such exercises is scarce. We aimed to establish the effectiveness of one-to-one individualised pelvic floor muscle training for reducing prolapse symptoms. We did a parallel-group, multicen…	1	1	1	1	1	1	1	1	0	0	0	NA	1	1	1	1	1	1	1	1	16	17	1	1
128	4	0		Promotion of physical activity and fitness in sedentary patients with Parkinson's disease: randomised controlled trial.	To evaluate whether a multifaceted behavioural change programme increases physical activities in patients with Parkinson's disease. Multicentre randomised controlled trial. 32 community hospitals in the Netherlands, collaborating in a nationwide network (ParkinsonNet). 586 sedentary patients with idiopathic Parkinson's disease aged between 40 and 75 years with mild to moderate disease severity (H…	1	0	0	1	1	1	1	0	0	0	0	NA	1	1	1	1	1	1	0	1	12	17	1	0
129	1	1		A 52-week placebo-controlled trial of evolocumab in hyperlipidemia.	Evolocumab, a monoclonal antibody that inhibits proprotein convertase subtilisin/kexin type 9 (PCSK9), significantly reduced low-density lipoprotein (LDL) cholesterol levels in phase 2 studies. We conducted a phase 3 trial to evaluate the safety and efficacy of 52 weeks of treatment with evolocumab. We stratified patients with hyperlipidemia according to the risk categories outlined by the Adult …	1	1	1	0	0	1	1	0	0	0	0	NA	1	1	1	1	1	1	1	1	13	17	1	1
130	3	0		Effect of the Newhints home-visits intervention on neonatal mortality rate and care practices in Ghana: a cluster randomised controlled trial.	In 2009, on the basis of promising evidence from trials in south Asia, WHO and UNICEF issued a joint statement about home visits as a strategy to improve newborn survival. In the Newhints trial, we aimed to test this home-visits strategy in sub-Saharan Africa by assessing the effect on all-cause neonatal mortality rate (NMR) and essential newborn-care practices. The Newhints cluster randomised tr…	1	1	1	1	1	1	1	1	0	0	0	NA	1	1	1	1	0	1	1	1	15	17	1	1
131	3	0		Assessing the efficacy of oral immunotherapy for the desensitisation of peanut allergy in children (STOP II): a phase 2 randomised controlled trial.	Small studies suggest peanut oral immunotherapy (OIT) might be effective in the treatment of peanut allergy. We aimed to establish the efficacy of OIT for the desensitisation of children with allergy to peanuts. We did a randomised controlled crossover trial to compare the efficacy of active OIT (using characterised peanut flour; protein doses of 2-800 mg/day) with control (peanut avoidance, the …	1	1	1	1	1	1	1	1	1	1	1	1	1	1	1	1	1	1	1	1	18	18	1	1
132	4	0		Impact of wound edge protection devices on surgical site infection after laparotomy: multicentre randomised controlled trial (ROSSINI Trial).	To determine the clinical effectiveness of wound edge protection devices in reducing surgical site infection after abdominal surgery. Multicentre observer blinded randomised controlled trial. Patients undergoing laparotomy at 21 UK hospitals. Standard care or the use of a wound edge protection device during surgery. Surgical site infection within 30 days of surgery, assessed by blinded clinicians…	1	1	0	1	1	1	1	0	0	1	1	1	1	1	1	1	0	1	1	0	13	18	1	0
133	3	0		Liverpool Care Pathway for patients with cancer in hospital: a cluster randomised trial.	The quality of care provided to patients with cancer who are dying in hospital and their families is suboptimum. The UK Liverpool Care Pathway (LCP) for patients who are dying was developed with the aim of transferring the best practice of hospices to hospitals. We therefore assessed the effectiveness of LCP in the Italian context (LCP-I) in improving the quality of end-of-life care for patients …	1	1	1	1	1	1	1	0	0	0	0	NA	1	1	1	1	0	1	1	0	13	17	1	0
134	1	0		Effects of hypothermia for perinatal asphyxia on childhood outcomes.	In the Total Body Hypothermia for Neonatal Encephalopathy Trial (TOBY), newborns with asphyxial encephalopathy who received hypothermic therapy had improved neurologic outcomes at 18 months of age, but it is uncertain whether such therapy results in longer-term neurocognitive benefits. We randomly assigned 325 newborns with asphyxial encephalopathy who were born at a gestational age of 36 weeks o…	0	0	1	0	0	1	1	0	0	0	0	NA	1	1	1	1	0	1	0	0	8	17	0	1
135	4	0		Effectiveness of general practice based, practice nurse led telephone coaching on glycaemic control of type 2 diabetes: the Patient Engagement and Coaching for Health (PEACH) pragmatic cluster randomised controlled trial.	To evaluate the effectiveness of goal focused telephone coaching by practice nurses in improving glycaemic control in patients with type 2 diabetes in Australia. Prospective, cluster randomised controlled trial, with general practices as the unit of randomisation. General practices in Victoria, Australia. 59 of 69 general practices that agreed to participate recruited sufficient patients and were…	1	1	1	1	0	1	1	0	0	0	0	NA	1	1	1	1	0	1	1	0	12	17	1	0
136	4	0		Nicotine patches in pregnant smokers: randomised, placebo controlled, multicentre trial of efficacy.	To determine the efficacy of 16 hour nicotine patches among pregnant smokers, with the dose individually adjusted according to saliva cotinine levels (potential range 10-30 mg/day). Randomised, double blind, placebo controlled, parallel group, multicentre trial (Study of Nicotine Patch in Pregnancy, SNIPP) between October 2007 and January 2013. 23 maternity wards in France. 476 pregnant smokers a…	1	1	1	0	1	1	1	0	0	1	1	1	1	0	1	1	1	1	1	0	13	18	1	0
137	1	1		Tofacitinib versus methotrexate in rheumatoid arthritis.	Methotrexate is the most frequently used first-line antirheumatic drug. We report the findings of a phase 3 study of monotherapy with tofacitinib, an oral Janus kinase inhibitor, as compared with methotrexate monotherapy in patients with rheumatoid arthritis who had not previously received methotrexate or therapeutic doses of methotrexate. We randomly assigned 958 patients to receive 5 mg or 10 m…	0	1	0	1	1	1	1	0	0	0	0	NA	1	1	1	0	1	1	1	1	12	17	1	1
138	4	0		Effect of double dose oseltamivir on clinical and virological outcomes in children and adults admitted to hospital with severe influenza: double blind randomised controlled trial.	To investigate the validity of recommendations in treatment guidelines to use higher than approved doses of oseltamivir in patients with severe influenza. Double blind randomised trial. Thirteen hospitals in Indonesia, Singapore, Thailand, and Vietnam. Patients aged > 1 year admitted to hospital with confirmed severe influenza. Oral oseltamivir at double dose (150 mg twice a day/paediatric equiva…	1	1	1	1	1	1	0	0	0	1	1	1	1	1	1	1	1	1	1	0	14	18	1	0
139	1	0		Cryptogenic stroke and underlying atrial fibrillation.	Current guidelines recommend at least 24 hours of electrocardiographic (ECG) monitoring after an ischemic stroke to rule out atrial fibrillation. However, the most effective duration and type of monitoring have not been established, and the cause of ischemic stroke remains uncertain despite a complete diagnostic evaluation in 20 to 40% of cases (cryptogenic stroke). Detection of atrial fibrillati…	0	0	1	0	0	1	1	0	0	0	0	NA	0	0	1	1	0	1	1	1	8	17	0	1
140	4	0		Effectiveness of provider incentives for anaemia reduction in rural China: a cluster randomised trial.	To test the impact of provider performance pay for anaemia reduction in rural China. A cluster randomised trial of information, subsidies, and incentives for school principals to reduce anaemia among their students. Enumerators and study participants were not informed of study arm assignment. 72 randomly selected rural primary schools across northwest China. 3553 fourth and fifth grade students a…	1	1	1	1	1	1	1	0	0	0	0	NA	1	1	1	1	0	1	1	0	13	17	1	1
141	1	0		Two phase 3 trials of bapineuzumab in mild-to-moderate Alzheimer's disease.	Bapineuzumab, a humanized anti-amyloid-beta monoclonal antibody, is in clinical development for the treatment of Alzheimer's disease. We conducted two double-blind, randomized, placebo-controlled, phase 3 trials involving patients with mild-to-moderate Alzheimer's disease--one involving 1121 carriers of the apolipoprotein E (APOE) 4 allele and the other involving 1331 noncarriers. Bapineuzumab or…	1	1	1	1	1	1	1	0	0	1	1	1	1	0	1	1	1	1	1	1	15	18	1	0
142	3	1		Simeprevir with pegylated interferon alfa 2a or 2b plus ribavirin in treatment-naive patients with chronic hepatitis C virus genotype 1 infection (QUEST-2): a randomised, double-blind, placebo-controlled phase 3 trial.	Pegylated interferon (peginterferon) alfa 2a or 2b plus ribavirin regimens were the standard of care in patients with hepatitis C virus (HCV) infection, but the sustained virological response can be suboptimum in patients with HCV genotype 1 infection. The efficacy, safety, and tolerability of the combination of simeprevir, a one-pill, once-daily, oral HCV NS3/4A protease inhibitor versus placebo…	1	1	1	1	1	1	1	1	0	1	1	1	1	1	1	1	1	1	1	1	17	18	1	1
143	2	0		Treatment of chronic rhinosinusitis with nasal polyposis with oral steroids followed by topical steroids: a randomized trial.	Chronic rhinosinusitis (CRS) with nasal polyposis is common. The long-term efficacy and safety of approaches to medical management are not well-known. To evaluate the efficacy and safety of a 2-week regimen of oral steroid therapy followed by 26 weeks of sequential topical steroid maintenance therapy. Parallel randomized trial with computer-generated block randomization and central allocation. Pa…	1	1	1	1	1	1	0	1	0	1	1	1	1	0	1	1	0	1	1	1	14	18	1	1
144	1	0	"Assistance with the writing of the manuscript was funded by Celgene."	Lenalidomide and dexamethasone in transplant-ineligible patients with myeloma.	The combination melphalan-prednisone-thalidomide (MPT) is considered a standard therapy for patients with myeloma who are ineligible for stem-cell transplantation. However, emerging data on the use of lenalidomide and low-dose dexamethasone warrant a prospective comparison of the two approaches. We randomly assigned 1623 patients to lenalidomide and dexamethasone in 28-day cycles until disease pr…	0	0	0	0	1	1	1	0	0	0	0	NA	1	0	1	1	0	1	1	1	9	17	1	1
145	3	1		Adjustment of therapy in rheumatoid arthritis on the basis of achievement of stable low disease activity with adalimumab plus methotrexate or methotrexate alone: the randomised controlled OPTIMA trial.	Biological agents offer good control of rheumatoid arthritis, but the long-term benefits of achieving low disease activity with a biological agent plus methotrexate or methotrexate alone are unclear. The OPTIMA trial assessed different treatment adjustment strategies in patients with early rheumatoid arthritis attaining (or not) stable low disease activity with adalimumab plus methotrexate or met…	1	0	1	1	1	1	1	1	0	0	0	NA	1	1	1	1	1	1	1	0	14	17	1	1
146	4	0		Effectiveness of PhysioDirect telephone assessment and advice services for patients with musculoskeletal problems: pragmatic randomised controlled trial.	To assess the clinical effectiveness, effect on waiting times, and patient acceptability of PhysioDirect services in patients with musculoskeletal problems, compared with usual care. Pragmatic randomised controlled trial to assess equivalence in clinical effectiveness. Patients were individually randomised in a 2:1 ratio to PhysioDirect or usual care. Four physiotherapy services in England. Adult…	1	1	0	1	0	1	1	0	0	1	1	1	1	1	1	1	1	1	1	0	13	18	1	0
147	1	0		One-unit versus two-unit cord-blood transplantation for hematologic cancers.	Umbilical-cord blood has been used as the source of hematopoietic stem cells in an estimated 30,000 transplants. The limited number of hematopoietic cells in a single cord-blood unit prevents its use in recipients with larger body mass and results in delayed hematopoietic recovery and higher mortality. Therefore, we hypothesized that the greater numbers of hematopoietic cells in two units of cord…	0	0	0	0	1	1	1	0	0	0	0	NA	1	1	1	1	0	1	1	1	10	17	1	0
148	5	0		Effect of erythropoietin and transfusion threshold on neurological recovery after traumatic brain injury: a randomized clinical trial.	There is limited information about the effect of erythropoietin or a high hemoglobin transfusion threshold after a traumatic brain injury. To compare the effects of erythropoietin and 2 hemoglobin transfusion thresholds (7 and 10 g/dL) on neurological recovery after traumatic brain injury. Randomized clinical trial of 200 patients (erythropoietin, n=102; placebo, n=98) with closed head injury who…	1	0	1	1	1	1	0	0	0	0	0	NA	1	1	1	1	0	1	0	1	11	17	1	0
149	5	0		Effect of postoperative antibiotic administration on postoperative infection following cholecystectomy for acute calculous cholecystitis: a randomized clinical trial.	Ninety percent of cases of acute calculous cholecystitis are of mild (grade I) or moderate (grade II) severity. Although the preoperative and intraoperative antibiotic management of acute calculous cholecystitis has been standardized, few data exist on the utility of postoperative antibiotic treatment. To determine the effect of postoperative amoxicillin plus clavulanic acid on infection rates af…	1	0	1	1	1	1	0	0	0	0	0	NA	1	1	1	1	0	1	1	0	11	17	1	0
150	4	0		Effectiveness of telemonitoring integrated into existing clinical services on hospital admission for exacerbation of chronic obstructive pulmonary disease: researcher blind, multicentre, randomised controlled trial.	To test the effectiveness of telemonitoring integrated into existing clinical services such that intervention and control groups have access to the same clinical care. Researcher blind, multicentre, randomised controlled trial. UK primary care (Lothian, Scotland). Adults with at least one admission for chronic obstructive pulmonary disease (COPD) in the year before randomisation. We excluded peop…	1	0	1	1	1	1	1	0	0	1	1	1	1	1	1	1	0	1	1	1	14	18	1	0
151	5	0		Radiofrequency ablation vs endoscopic surveillance for patients with Barrett esophagus and low-grade dysplasia: a randomized clinical trial.	Barrett esophagus containing low-grade dysplasia is associated with an increased risk of developing esophageal adenocarcinoma, a cancer with a rapidly increasing incidence in the western world. To investigate whether endoscopic radiofrequency ablation could decrease the rate of neoplastic progression. Multicenter randomized clinical trial that enrolled 136 patients with a confirmed diagnosis of B…	1	0	0	0	1	1	1	0	0	0	0	NA	1	0	1	1	0	1	1	0	9	17	1	1
152	2	1		Omalizumab in severe allergic asthma inadequately controlled with standard therapy: a randomized trial.	Inhaled corticosteroids (ICS) and long-acting beta(2)-agonists (LABAs) are recommended in patients with asthma that is not well-controlled; however, many patients continue to have inadequately controlled asthma despite this therapy. To evaluate the efficacy and safety of omalizumab in patients with inadequately controlled severe asthma who are receiving high-dose ICS and LABAs, with or without ad…	1	1	1	0	0	1	1	0	0	1	1	1	1	0	1	1	0	1	1	1	12	18	1	1
153	4	0		Discontinuation of antidepressants in people with dementia and neuropsychiatric symptoms (DESEP study): double blind, randomised, parallel group, placebo controlled trial.	To determine the effect of discontinuing antidepressant treatment in people with dementia and neuropsychiatric symptoms. Double blind, randomised, parallel group, placebo controlled trial. Norwegian nursing homes; residents recruited by 16 study centres in Norway from August 2008 to June 2010. 128 patients with Alzheimer's disease, dementia or vascular dementia, and neuropsychiatric symptoms (but…	1	1	1	1	0	1	1	0	0	1	1	1	0	0	1	1	0	1	1	0	11	18	1	1
154	5	1	"Dr Franks reports receiving grant funding and the provision of writing assistance, medicines, equipment, or administrative support from the University of California, Davis (UCD)."	Patient engagement programs for recognition and initial treatment of depression in primary care: a randomized trial.	Encouraging primary care patients to address depression symptoms and care with clinicians could improve outcomes but may also result in unnecessary treatment. To determine whether a depression engagement video (DEV) or a tailored interactive multimedia computer program (IMCP) improves initial depression care compared with a control without increasing unnecessary antidepressant prescribing. Random…	1	1	0	1	0	1	1	0	0	0	0	NA	0	0	1	1	0	1	1	0	9	17	1	0
155	2	0		Effect of testosterone replacement on response to sildenafil citrate in men with erectile dysfunction: a parallel, randomized trial.	Erectile dysfunction and low testosterone levels frequently occur together. To determine whether addition of testosterone to sildenafil therapy improves erectile response in men with erectile dysfunction and low testosterone levels. Randomized, double-blind, parallel, placebo-controlled trial. (ClinicalTrials.gov registration number: NCT00512707) Outpatient academic research center. Men aged 40 t…	1	1	1	1	1	1	0	0	0	1	1	1	1	0	1	1	1	1	1	1	14	18	1	0
156	4	0		Efficacy of anti-inflammatory or antibiotic treatment in patients with non-complicated acute bronchitis and discoloured sputum: randomised placebo controlled trial.	To evaluate the efficacy of oral anti-inflammatory or antibiotic treatment compared with placebo in the resolution of cough in patients with uncomplicated acute bronchitis and discoloured sputum. Multicentre, parallel, single blinded placebo controlled, randomised clinical trial. Nine primary care centres in Spain. Adults aged 18 to 70 presenting symptoms associated with respiratory tract infecti…	1	1	1	1	1	1	1	0	0	1	1	1	1	0	1	1	1	1	1	0	14	18	1	0
157	2	0		Early percutaneous tracheotomy versus prolonged intubation of mechanically ventilated patients after cardiac surgery: a randomized trial.	Whether early percutaneous tracheotomy in patients who require prolonged mechanical ventilation can shorten mechanical ventilation duration and lower mortality remains controversial. To compare the outcomes of severely ill patients who require prolonged mechanical ventilation randomly assigned to early percutaneous tracheotomy or prolonged intubation. Prospective, randomized, controlled, single-c…	1	1	1	1	1	1	1	0	0	0	0	NA	0	0	1	1	0	1	1	1	12	17	1	1
158	3	0		Trimethoprim-sulfamethoxazole versus trimethoprim-sulfamethoxazole plus doxycycline as oral eradicative treatment for melioidosis (MERTH): a multicentre, double-blind, non-inferiority, randomised controlled trial.	Melioidosis, an infectious disease caused by the Gram-negative bacillus Burkholderia pseudomallei, is difficult to cure. Antimicrobial treatment comprises intravenous drugs for at least 10 days, followed by oral drugs for at least 12 weeks. The standard oral regimen based on trial evidence is trimethoprim-sulfamethoxaxole (TMP-SMX) plus doxycycline. This regimen is used in Thailand but is associa…	1	1	1	0	1	1	1	1	0	1	1	1	1	0	1	1	1	1	1	1	15	18	1	1
159	3	0		Oronasopharyngeal suction versus wiping of the mouth and nose at birth: a randomised equivalency trial.	Wiping of the mouth and nose at birth is an alternative method to oronasopharyngeal suction in delivery-room management of neonates, but whether these methods have equivalent effectiveness is unclear. For this randomised equivalency trial, neonates delivered at 35 weeks' gestation or later at the University of Alabama at Birmingham Hospital, Birmingham, AL, USA, between October, 2010, and Novembe…	1	1	1	1	1	1	1	0	0	0	0	NA	0	0	1	1	0	1	0	1	11	17	1	0
160	3	0		Compression stockings to prevent post-thrombotic syndrome: a randomised placebo-controlled trial.	Post-thrombotic syndrome (PTS) is a common and burdensome complication of deep venous thrombosis (DVT). Previous trials suggesting benefit of elastic compression stockings (ECS) to prevent PTS were small, single-centre studies without placebo control. We aimed to assess the efficacy of ECS, compared with placebo stockings, for the prevention of PTS. We did a multicentre randomised placebo-control…	1	1	1	1	1	1	1	1	0	1	1	1	1	0	1	1	0	1	1	1	15	18	1	0
161	5	0		Effect of flexible sigmoidoscopy screening on colorectal cancer incidence and mortality: a randomized clinical trial.	Colorectal cancer is a major health burden. Screening is recommended in many countries. To estimate the effectiveness of flexible sigmoidoscopy screening on colorectal cancer incidence and mortality in a population-based trial. Randomized clinical trial of 100,210 individuals aged 50 to 64 years, identified from the population of Oslo city and Telemark County, Norway. Screening was performed in 1…	1	0	1	0	1	1	0	0	0	0	0	NA	1	1	1	1	0	1	1	0	10	17	1	1
162	4	0		Effectiveness of multifaceted educational programme to reduce antibiotic dispensing in primary care: practice based randomised controlled trial.	To evaluate the effectiveness and costs of a multifaceted flexible educational programme aimed at reducing antibiotic dispensing at the practice level in primary care. Randomised controlled trial with general practices as the unit of randomisation and analysis. Clinicians and researchers were blinded to group allocation until after randomisation. 68 general practices with about 480,000 patients i…	1	0	0	1	1	1	1	0	0	0	0	NA	1	0	1	1	0	1	1	0	10	17	1	1
163	2	0		Sunscreen and prevention of skin aging: a randomized trial.	Sunscreen use and dietary antioxidants are advocated as preventives of skin aging, but supporting evidence is lacking. To determine whether regular use of sunscreen compared with discretionary use or beta-carotene supplements compared with placebo retard skin aging, measured by degree of photoaging. Randomized, controlled, community-based intervention. (Australian New Zealand Clinical Trials Regi…	1	0	1	1	1	1	0	0	0	1	1	1	0	0	1	1	0	1	1	0	10	18	1	1
164	4	0		Effectiveness of a diabetes education and self management programme (DESMOND) for people with newly diagnosed type 2 diabetes mellitus: three year follow-up of a cluster randomised controlled trial in primary care.	To measure whether the benefits of a single education and self management structured programme for people with newly diagnosed type 2 diabetes mellitus are sustained at three years. Three year follow-up of a multicentre cluster randomised controlled trial in primary care, with randomisation at practice level. 207 general practices in 13 primary care sites in the United Kingdom. 731 of the 824 par…	1	1	1	1	0	1	1	0	0	0	0	NA	1	1	1	1	0	1	1	0	12	17	1	0
165	3	0		EMA401, an orally administered highly selective angiotensin II type 2 receptor antagonist, as a novel treatment for postherpetic neuralgia: a randomised, double-blind, placebo-controlled phase 2 clinical trial.	Existing treatments for postherpetic neuralgia, and for neuropathic pain in general, are limited by modest efficacy and unfavourable side-effects. The angiotensin II type 2 receptor (AT2R) is a new target for neuropathic pain. EMA401, a highly selective AT2R antagonist, is under development as a novel neuropathic pain therapeutic agent. We assessed the therapeutic potential of EMA401 in patients …	1	1	0	1	1	1	1	1	0	1	1	1	1	0	1	1	1	1	1	1	15	18	1	1
166	3	1		Tafenoquine plus chloroquine for the treatment and relapse prevention of Plasmodium vivax malaria (DETECTIVE): a multicentre, double-blind, randomised, phase 2b dose-selection study.	Clinical effectiveness of previous regimens to treat Plasmodium vivax infection have been hampered by compliance. We aimed to assess the dose-response, safety, and tolerability of single-dose tafenoquine plus 3-day chloroquine for P vivax malaria radical cure. In this double-blind, randomised, dose-ranging phase 2b study, men and women (aged >16 years) with microscopically confirmed P vivax monoi…	1	1	1	1	1	1	1	1	0	1	1	1	1	0	1	0	1	1	1	1	15	18	1	1
167	3	0		Ramucirumab monotherapy for previously treated advanced gastric or gastro-oesophageal junction adenocarcinoma (REGARD): an international, randomised, multicentre, placebo-controlled, phase 3 trial.	Vascular endothelial growth factor (VEGF) and VEGF receptor-2 (VEGFR-2)-mediated signalling and angiogenesis can contribute to the pathogenesis and progression of gastric cancer. We aimed to assess whether ramucirumab, a monoclonal antibody VEGFR-2 antagonist, prolonged survival in patients with advanced gastric cancer. We did an international, randomised, double-blind, placebo-controlled, phase …	1	1	1	0	1	1	1	1	0	1	1	1	1	1	1	1	1	1	1	0	15	18	1	1
168	5	0		Effect of CPAP on blood pressure in patients with obstructive sleep apnea and resistant hypertension: the HIPARCO randomized clinical trial.	More than 70% of patients with resistant hypertension have obstructive sleep apnea (OSA). However, there is little evidence about the effect of continuous positive airway pressure (CPAP) treatment on blood pressure in patients with resistant hypertension. To assess the effect of CPAP treatment on blood pressure values and nocturnal blood pressure patterns in patients with resistant hypertension a…	1	1	1	1	0	1	1	0	0	1	1	1	1	1	1	1	0	1	1	0	13	18	1	1
169	5	0		Acupuncture for chronic knee pain: a randomized clinical trial.	There is debate about benefits of acupuncture for knee pain. To determine the efficacy of laser and needle acupuncture for chronic knee pain. Zelen-design clinical trial (randomization occurred before informed consent), in Victoria, Australia (February 2010-December 2012). Community volunteers (282 patients aged >50 years with chronic knee pain) were treated by family physician acupuncturists. No…	1	1	1	0	1	1	1	0	0	1	1	1	1	1	1	1	1	1	1	0	14	18	1	0
170	4	0		Effectiveness of integrated disease management for primary care chronic obstructive pulmonary disease patients: results of cluster randomised trial.	To investigate the long term effectiveness of integrated disease management delivered in primary care on quality of life in patients with chronic obstructive pulmonary disease (COPD) compared with usual care. 24 month, multicentre, pragmatic cluster randomised controlled trial 40 general practices in the western part of the Netherlands Patients with COPD according to GOLD (Global Initiative for C…	1	1	1	1	1	1	1	0	0	0	0	NA	1	1	1	1	0	1	1	0	13	17	1	0
171	5	0		Telecare collaborative management of chronic pain in primary care: a randomized clinical trial.	Chronic musculoskeletal pain is among the most prevalent, costly, and disabling medical disorders. However, few clinical trials have examined interventions to improve chronic pain in primary care. To determine the effectiveness of a telecare intervention for chronic pain. The Stepped Care to Optimize Pain Care Effectiveness (SCOPE) study was a randomized trial comparing a telephone-delivered coll…	1	1	1	1	1	1	1	1	0	0	0	NA	1	1	1	1	0	1	1	0	14	17	1	1
172	5	0		Sustained care intervention and postdischarge smoking cessation among hospitalized adults: a randomized clinical trial.	Health care systems need effective models to manage chronic diseases like tobacco dependence across transitions in care. Hospitalizations provide opportunities for smokers to quit, but research suggests that hospital-delivered interventions are effective only if treatment continues after discharge. To determine whether an intervention to sustain tobacco treatment after hospital discharge increase…	1	1	1	1	1	1	1	0	0	0	0	NA	1	1	1	1	0	1	1	0	13	17	1	1
173	3	0		Interleukin-1 antagonism in type 1 diabetes of recent onset: two multicentre, randomised, double-blind, placebo-controlled trials.	Innate immunity contributes to the pathogenesis of autoimmune diseases, such as type 1 diabetes, but until now no randomised, controlled trials of blockade of the key innate immune mediator interleukin-1 have been done. We aimed to assess whether canakinumab, a human monoclonal anti-interleukin-1 antibody, or anakinra, a human interleukin-1 receptor antagonist, improved beta-cell function in rece…	1	1	0	0	1	1	1	1	0	1	1	1	1	1	1	1	1	1	1	0	14	18	1	0
174	4	0		Effectiveness of home based early intervention on children's BMI at age 2: randomised controlled trial.	To assess the effectiveness of a home based early intervention on children's body mass index (BMI) at age 2. Randomised controlled trial. The Healthy Beginnings Trial was conducted in socially and economically disadvantaged areas of Sydney, Australia, during 2007-10. 667 first time mothers and their infants. Eight home visits from specially trained community nurses delivering a staged home based …	1	1	1	1	1	1	1	0	0	0	0	NA	0	0	1	1	0	1	1	0	11	17	1	1
175	5	0		Effect of thalidomide on clinical remission in children and adolescents with refractory Crohn disease: a randomized clinical trial.	Pediatric-onset Crohn disease is more aggressive than adult-onset disease, has high rates of resistance to existing drugs, and can lead to permanent impairments. Few trials have evaluated new drugs for refractory Crohn disease in children. To determine whether thalidomide is effective in inducing remission in refractory pediatric Crohn disease. Multicenter, double-blind, placebo-controlled, rando…	1	1	0	1	1	1	1	0	0	1	1	1	1	1	1	1	1	1	1	0	14	18	1	1
176	4	0		Effect of communicating DNA based risk assessments for Crohn's disease on smoking cessation: randomised controlled trial.	To test the hypothesis that communicating risk of developing Crohn's disease based on genotype and that stopping smoking can reduce this risk, motivates behaviour change among smokers at familial risk. Parallel group, cluster randomised controlled trial. Families with Crohn's disease in the United Kingdom. 497 smokers (mean age 42.6 (SD 14.4) years) who were first degree relatives of probands wit…	1	1	0	1	1	1	1	0	0	0	0	NA	1	1	1	1	0	1	1	0	12	17	1	0
177	3	1		Efficacy and safety of canagliflozin versus glimepiride in patients with type 2 diabetes inadequately controlled with metformin (CANTATA-SU): 52 week results from a randomised, double-blind, phase 3 non-inferiority trial.	Sodium-glucose cotransporter 2 (SGLT2) inhibitors improve glycaemia in patients with type 2 diabetes by enhancing urinary glucose excretion. We compared the efficacy and safety of canagliflozin, an SGLT2 inhibitor, with glimepiride in patients with type 2 diabetes inadequately controlled with metformin. We undertook this 52 week, randomised, double-blind, active-controlled, phase 3 non-inferiorit…	1	1	1	0	1	1	1	1	0	1	1	1	1	1	1	1	1	1	1	1	16	18	1	1
178	5	0		Combination varenicline and bupropion SR for tobacco-dependence treatment in cigarette smokers: a randomized trial.	Combining pharmacotherapies for tobacco-dependence treatment may increase smoking abstinence. To determine efficacy and safety of varenicline and bupropion sustained-release (SR; combination therapy) compared with varenicline (monotherapy) in cigarette smokers. Randomized, blinded, placebo-controlled multicenter clinical trial with a 12-week treatment period and follow-up through week 52 conducte…	1	1	1	1	0	1	1	0	0	1	0	0	1	0	1	1	0	1	1	0	11	18	1	0
179	1	0		Randomized feeding intervention in infants at high risk for celiac disease.	A window of opportunity has been suggested for reducing the risk of celiac disease by introducing gluten to infants at 4 to 6 months of age. We performed a multicenter, randomized, double-blind, placebo-controlled dietary-intervention study involving 944 children who were positive for HLA-DQ2 or HLA-DQ8 and had at least one first-degree relative with celiac disease. From 16 to 24 weeks of age, 47…	1	1	1	0	1	1	1	0	0	1	1	1	1	0	1	1	0	1	1	1	13	18	1	0
180	4	0		Effectiveness of yearly, register based screening for chlamydia in the Netherlands: controlled trial with randomised stepped wedge implementation.	To evaluate the effectiveness of register based, yearly chlamydia screening. Controlled trial with randomised stepped wedge implementation in three blocks. Three regions of the Netherlands: Amsterdam, Rotterdam, and South Limburg. 317304 women and men aged 16-29 years listed on municipal registers at start of trial. From March 2008 to February 2011, the Chlamydia Screening Implementation programm…	1	0	1	1	1	1	1	0	0	0	0	NA	0	0	1	0	0	1	1	0	9	17	1	0
181	5	0		Effect of risk-reduction counseling with rapid HIV testing on risk of acquiring sexually transmitted infections: the AWARE randomized clinical trial.	To increase human immunodeficiency virus (HIV) testing rates, many institutions and jurisdictions have revised policies to make the testing process rapid, simple, and routine. A major issue for testing scale-up efforts is the effectiveness of HIV risk-reduction counseling, which has historically been an integral part of the HIV testing process. To assess the effect of brief patient-centered risk-…	1	1	1	1	1	1	0	0	0	0	0	NA	0	0	0	1	0	1	1	0	9	17	1	0
182	2	0		Effect of an iPod video intervention on consent to donate organs: a randomized trial.	The gap between the supply of organs available for transplantation and demand is growing, especially among ethnic groups. To evaluate the effect of a video designed to address concerns of ethnic groups about organ donation. Cluster randomized, controlled trial. Randomization was performed by using a random-number table with centralized allocation concealment. Participants and investigators assess…	1	1	1	1	0	1	1	0	0	0	0	NA	1	0	1	1	0	1	1	1	12	17	1	1
183	5	0		Effect of nortriptyline on symptoms of idiopathic gastroparesis: the NORIG randomized clinical trial.	Gastroparesis remains a challenging syndrome to manage, with few effective treatments and a lack of rigorously controlled trials. Tricyclic antidepressants are often used to treat refractory symptoms of nausea, vomiting, and abdominal pain. Evidence from well-designed studies for this use is lacking. To determine whether treatment with nortriptyline results in symptomatic improvement in patients …	1	1	1	1	1	1	1	0	0	1	1	1	1	1	1	1	1	1	1	0	15	18	1	0
184	1	0		Goal-directed resuscitation for patients with early septic shock.	Early goal-directed therapy (EGDT) has been endorsed in the guidelines of the Surviving Sepsis Campaign as a key strategy to decrease mortality among patients presenting to the emergency department with septic shock. However, its effectiveness is uncertain. In this trial conducted at 51 centers (mostly in Australia or New Zealand), we randomly assigned patients presenting to the emergency departm…	0	0	1	1	0	1	1	0	0	0	0	NA	1	1	1	1	0	1	1	1	11	17	1	0
185	4	0		Prevention of acute knee injuries in adolescent female football players: cluster randomised controlled trial.	To evaluate the effectiveness of neuromuscular training in reducing the rate of acute knee injury in adolescent female football players. Stratified cluster randomised controlled trial with clubs as the unit of randomisation. 230 Swedish football clubs (121 in the intervention group, 109 in the control group) were followed for one season (2009, seven months). 4564 players aged 12-17 years (2479 in…	1	1	1	1	1	1	1	0	0	0	0	NA	1	0	1	1	0	1	1	0	12	17	1	0
186	3	1		Daclizumab high-yield process in relapsing-remitting multiple sclerosis (SELECT): a randomised, double-blind, placebo-controlled trial.	Daclizumab, a humanised monoclonal antibody, modulates interleukin-2 signalling by blocking the alpha subunit (CD25) of the interleukin-2 receptor. We assessed whether daclizumab high-yield process (HYP) would be effective when given as monotherapy for a 1 year treatment period in patients with relapsing-remitting multiple sclerosis. We did a randomised, double-blind, placebo-controlled trial at …	1	1	1	0	1	1	1	0	0	1	1	1	1	1	1	1	1	1	1	1	15	18	1	1
187	4	0		Ultrasound guided corticosteroid injection for plantar fasciitis: randomised controlled trial.	To investigate the effectiveness of ultrasound guided corticosteroid injection in the treatment of plantar fasciitis. Randomised, investigator and participant blinded, placebo controlled trial. University clinic in Melbourne, Australia. 82 people with a clinical and ultrasound diagnosis of plantar fasciitis unrelated to systemic inflammatory disease. Participants were randomly allocated to ultras…	1	1	0	0	1	1	1	0	0	1	1	1	0	0	1	1	0	1	1	0	10	18	1	1
188	1	1		Ledipasvir and sofosbuvir for 8 or 12 weeks for chronic HCV without cirrhosis.	High rates of sustained virologic response were observed among patients with hepatitis C virus (HCV) infection who received 12 weeks of treatment with the nucleotide polymerase inhibitor sofosbuvir combined with the NS5A inhibitor ledipasvir. This study examined 8 weeks of treatment with this regimen. In this phase 3, open-label study, we randomly assigned 647 previously untreated patients with H…	0	1	0	0	1	1	1	0	0	0	0	NA	0	0	1	1	0	1	1	1	9	17	1	1
189	4	0		Detection rates of precancerous and cancerous cervical lesions within one screening round of primary human papillomavirus DNA testing: prospective randomised trial in Finland.	To compare the detection rates of precancerous and cancerous cervical lesions by human papillomavirus (HPV) DNA testing and by conventional cytology screening. Prospective randomised trial. Two cohorts were followed over one screening round of five years, screened initially by primary HPV DNA testing or by primary Pap test. Population based programme for cervical cancer screening in Finland. Wome…	1	1	1	0	1	1	0	0	0	0	0	NA	1	1	1	1	0	1	1	0	11	17	1	1
190	4	0		Effect of using reporting guidelines during peer review on quality of final manuscripts submitted to a biomedical journal: masked randomised trial.	To investigate the effect of an additional review based on reporting guidelines such as STROBE and CONSORT on quality of manuscripts. Masked randomised trial. Population Original research manuscripts submitted to the Medicina Clinica journal from May 2008 to April 2009 and considered suitable for publication. Control group: conventional peer reviews alone. Intervention group: conventional review …	1	1	1	1	1	1	0	0	0	1	0	0	1	1	1	1	0	1	1	0	12	18	1	0
191	3	1		Risedronate in children with osteogenesis imperfecta: a randomised, double-blind, placebo-controlled trial.	Children with osteogenesis imperfecta are often treated with intravenous bisphosphonates. We aimed to assess the safety and efficacy of risedronate, an orally administered third-generation bisphosphonate, in children with the disease. In this multicentre, randomised, parallel, double-blind, placebo-controlled trial, children aged 4-15 years with osteogenesis imperfecta and increased fracture risk…	1	1	1	0	1	1	0	1	0	1	1	1	1	1	1	1	1	1	1	1	15	18	1	1
192	3	0		Pimavanserin for patients with Parkinson's disease psychosis: a randomised, placebo-controlled phase 3 trial.	Parkinson's disease psychosis, which includes hallucinations and delusions, is frequent and debilitating in people with Parkinson's disease. We aimed to assess safety and efficacy of pimavanserin, a selective serotonin 5-HT2A inverse agonist, in this population. In our 6 week, randomised, double-blind, placebo-controlled study, we enrolled adults (aged >40 years) with Parkinson's disease psychosi…	1	1	1	0	1	1	1	0	0	1	1	1	1	0	1	1	1	1	1	1	14	18	1	1
193	1	0		Four-month moxifloxacin-based regimens for drug-sensitive tuberculosis.	Early-phase and preclinical studies suggest that moxifloxacin-containing regimens could allow for effective 4-month treatment of uncomplicated, smear-positive pulmonary tuberculosis. We conducted a randomized, double-blind, placebo-controlled, phase 3 trial to test the noninferiority of two moxifloxacin-containing regimens as compared with a control regimen. One group of patients received isoniaz…	1	1	0	0	1	1	1	0	0	1	1	1	0	0	1	1	1	1	1	1	12	18	1	0
194	5	0		Transendocardial mesenchymal stem cells and mononuclear bone marrow cells for ischemic cardiomyopathy: the TAC-HFT randomized trial.	Whether culture-expanded mesenchymal stem cells or whole bone marrow mononuclear cells are safe and effective in chronic ischemic cardiomyopathy is controversial. To demonstrate the safety of transendocardial stem cell injection with autologous mesenchymal stem cells (MSCs) and bone marrow mononuclear cells (BMCs) in patients with ischemic cardiomyopathy. A phase 1 and 2 randomized, blinded, plac…	1	1	1	0	0	1	0	0	0	0	0	NA	1	0	1	1	1	1	1	0	10	17	1	1
195	2	0		Thalidomide for the treatment of cough in idiopathic pulmonary fibrosis: a randomized trial.	Idiopathic pulmonary fibrosis (IPF) is a progressive, fatal disorder of unknown cause with no effective treatment. Cough affects up to 80% of patients with IPF, is frequently disabling, and lacks effective therapy. To determine the efficacy of thalidomide in suppressing cough in patients with IPF. 24-week, double-blind, 2-treatment, 2-period crossover trial. (ClinicalTrials.gov registration numbe…	1	1	0	1	0	1	1	0	0	1	1	1	1	0	1	1	1	1	1	0	12	18	1	1
196	5	0		Three vs twelve months of dual antiplatelet therapy after zotarolimus-eluting stents: the OPTIMIZE randomized trial.	The current recommendation is for at least 12 months of dual antiplatelet therapy after implantation of a drug-eluting stent. However, the optimal duration of dual antiplatelet therapy with specific types of drug-eluting stents remains unknown. To assess the clinical noninferiority of 3 months (short-term) vs 12 months (long-term) of dual antiplatelet therapy in patients undergoing percutaneous c…	1	1	1	1	1	1	1	0	0	0	1	NA	1	1	1	1	1	1	1	0	14	17	1	1
197	5	0		Effect of micronutrient supplementation on disease progression in asymptomatic, antiretroviral-naive, HIV-infected adults in Botswana: a randomized clinical trial.	Micronutrient deficiencies occur early in human immunodeficiency virus (HIV) infection, and supplementation with micronutrients may be beneficial; however, its effectiveness has not been investigated early in HIV disease among adults who are antiretroviral therapy (ART) naive. To investigate whether long-term micronutrient supplementation is effective and safe in delaying disease progression when…	1	0	1	1	0	1	0	0	0	0	0	NA	0	0	1	1	1	1	0	0	8	17	0	1
198	1	1		Rituximab versus azathioprine for maintenance in ANCA-associated vasculitis.	The combination of cyclophosphamide and glucocorticoids leads to remission in most patients with antineutrophil cytoplasm antibody (ANCA)-associated vasculitides. However, even when patients receive maintenance treatment with azathioprine or methotrexate, the relapse rate remains high. Rituximab may help to maintain remission. Patients with newly diagnosed or relapsing granulomatosis with polyang…	0	0	1	0	1	1	1	0	0	0	0	NA	1	1	1	1	1	1	1	1	12	17	1	1
199	5	0		Effect of vitamin D3 on asthma treatment failures in adults with symptomatic asthma and lower vitamin D levels: the VIDA randomized clinical trial.	In asthma and other diseases, vitamin D insufficiency is associated with adverse outcomes. It is not known if supplementing inhaled corticosteroids with oral vitamin D3 improves outcomes in patients with asthma and vitamin D insufficiency. To evaluate if vitamin D supplementation would improve the clinical efficacy of inhaled corticosteroids in patients with symptomatic asthma and lower vitamin D…	1	1	1	1	1	1	1	0	0	1	1	1	1	1	1	1	0	1	1	0	14	18	1	0
200	4	0		Effectiveness of screening and brief alcohol intervention in primary care (SIPS trial): pragmatic cluster randomised controlled trial.	To evaluate the effectiveness of different brief intervention strategies at reducing hazardous or harmful drinking in primary care. The hypothesis was that more intensive intervention would result in a greater reduction in hazardous or harmful drinking. Pragmatic cluster randomised controlled trial. Primary care practices in the north east and south east of England and in London. 3562 patients ag…	1	1	0	1	1	1	1	0	0	0	0	NA	1	1	1	1	0	1	1	0	12	17	1	1
201	2	0		Use of twice-daily exenatide in Basal insulin-treated patients with type 2 diabetes: a randomized, controlled trial.	Insulin replacement in diabetes often requires prandial intervention to reach hemoglobin A1(c) (HbA1(c)) targets. To test whether twice-daily exenatide injections reduce HbA1(c) levels more than placebo in people receiving insulin glargine. Parallel, randomized, placebo-controlled trial, blocked and stratified by HbA1(c) level at site, performed from October 2008 to January 2010. Participants, in…	1	1	1	0	1	1	1	0	0	0	0	NA	1	1	1	1	0	1	0	1	12	17	1	1
202	4	0		Specialist geriatric medical assessment for patients discharged from hospital acute assessment units: randomised controlled trial.	To evaluate the effect of specialist geriatric medical management on the outcomes of at risk older people discharged from acute medical assessment units. Individual patient randomised controlled trial comparing intervention with usual care. Two hospitals in Nottingham and Leicester, UK. 433 patients aged 70 or over who were discharged within 72 hours of attending an acute medical assessment unit …	1	0	1	1	1	1	1	0	0	0	0	NA	0	0	1	0	0	1	0	0	8	17	0	0
203	1	0		Pasireotide for postoperative pancreatic fistula.	Postoperative pancreatic fistula is a major contributor to complications and death associated with pancreatic resection. Pasireotide, a somatostatin analogue that has a longer half-life than octreotide and a broader binding profile, decreases pancreatic exocrine secretions and may prevent postoperative pancreatic fistula. We conducted a single-center, randomized, double-blind trial of perioperati…	0	1	1	1	1	1	1	0	0	1	1	1	1	1	1	1	0	1	1	1	14	18	1	1
204	5	0		Repurposing diflunisal for familial amyloid polyneuropathy: a randomized clinical trial.	Familial amyloid polyneuropathy, a lethal genetic disease caused by aggregation of variant transthyretin, induces progressive peripheral nerve deficits and disability. Diflunisal, a nonsteroidal anti-inflammatory agent, stabilizes transthyretin tetramers and prevents amyloid fibril formation in vitro. To determine the effect of diflunisal on polyneuropathy progression in patients with familial am…	1	1	1	1	1	1	1	0	0	1	1	1	1	1	1	1	0	1	1	0	14	18	1	1
205	5	0		Pregnancy incidence and outcomes among women receiving preexposure prophylaxis for HIV prevention: a randomized clinical trial.	Antiretroviral preexposure prophylaxis (PrEP), using tenofovir disoproxil fumarate (TDF) and combination emtricitabine/tenofovir disoproxil fumarate (FTC+TDF), is efficacious for prevention of human immunodeficiency virus (HIV) acquisition. PrEP could reduce periconception HIV risk, but the effect on pregnancy outcomes is not well defined. To assess pregnancy incidence and outcomes among women us…	1	0	0	0	1	1	1	0	0	0	0	NA	1	1	1	1	0	1	1	0	10	17	1	0
206	1	1		Multidrug-resistant tuberculosis and culture conversion with bedaquiline.	Bedaquiline (Sirturo, TMC207), a diarylquinoline that inhibits mycobacterial ATP synthase, has been associated with accelerated sputum-culture conversion in patients with multidrug-resistant tuberculosis, when added to a preferred background regimen for 8 weeks. In this phase 2b trial, we randomly assigned 160 patients with newly diagnosed, smear-positive, multidrug-resistant tuberculosis to rece…	0	1	0	0	1	1	1	0	0	0	0	NA	0	0	1	1	1	1	1	1	10	17	1	1
207	2	0		Low-dose prednisone inclusion in a methotrexate-based, tight control strategy for early rheumatoid arthritis: a randomized trial.	Treatment strategies for tight control of early rheumatoid arthritis (RA) are highly effective but can be improved. To investigate whether adding prednisone, 10 mg/d, at the start of a methotrexate (MTX)-based treatment strategy for tight control in early RA increases its effectiveness. A 2-year, prospective, randomized, placebo-controlled, double-blind, multicenter trial (CAMERA-II [Computer Ass…	1	1	1	1	1	1	1	0	0	1	1	1	0	1	1	1	0	1	0	1	13	18	1	1
208	2	1		Long-term efficacy of dapagliflozin in patients with type 2 diabetes mellitus receiving high doses of insulin: a randomized trial.	Dapagliflozin, a selective inhibitor of sodium-glucose cotransporter 2, may improve glycemic control with a lower dose of insulin and attenuate the associated weight gain in patients with inadequate control despite high doses of insulin. To evaluate the efficacy and safety of adding dapagliflozin therapy in patients whose type 2 diabetes mellitus is inadequately controlled with insulin with or wi…	1	1	1	1	1	1	1	1	0	1	1	1	0	1	1	1	1	1	1	1	16	18	1	1
209	2	0		High doses of vitamin D to reduce exacerbations in chronic obstructive pulmonary disease: a randomized trial.	Low serum 25-hydroxyvitamin D (25-[OH]D) levels have been associated with lower FEV(1), impaired immunologic control, and increased airway inflammation. Because many patients with chronic obstructive pulmonary disease (COPD) have vitamin D deficiency, effects of vitamin D supplementation may extend beyond preventing osteoporosis. To explore whether supplementation with high doses of vitamin D cou…	1	1	1	0	1	1	1	0	0	1	1	1	1	0	1	1	0	1	1	1	13	18	1	1
210	3	0		Ritonavir-boosted lopinavir plus nucleoside or nucleotide reverse transcriptase inhibitors versus ritonavir-boosted lopinavir plus raltegravir for treatment of HIV-1 infection in adults with virological failure of a standard first-line ART regimen (SECOND-LINE): a randomised, open-label, non-inferiority study.	Uncertainty exists about the best treatment for people with HIV-1 who have virological failure with first-line combination antiretroviral therapy of a non-nucleoside analogue (NNRTI) plus two nucleoside or nucleotide analogue reverse transcriptase inhibitors (NtRTI). We compared a second-line regimen combining two new classes of drug with a WHO-recommended regimen. We did this 96-week, phase 3b/4…	1	1	1	0	0	1	1	1	0	0	0	NA	1	1	1	1	1	1	1	1	14	17	1	1
211	1	0		CPAP versus oxygen in obstructive sleep apnea.	Obstructive sleep apnea is associated with hypertension, inflammation, and increased cardiovascular risk. Continuous positive airway pressure (CPAP) reduces blood pressure, but adherence is often suboptimal, and the benefit beyond management of conventional risk factors is uncertain. Since intermittent hypoxemia may underlie cardiovascular sequelae of sleep apnea, we evaluated the effects of noct…	0	0	1	1	1	1	1	0	0	0	0	NA	0	0	1	1	0	1	1	1	10	17	1	1
212	4	0		Clinical and cost effectiveness of mobile phone supported self monitoring of asthma: multicentre randomised controlled trial.	To determine whether mobile phone based monitoring improves asthma control compared with standard paper based monitoring strategies. Multicentre randomised controlled trial with cost effectiveness analysis. UK primary care. 288 adolescents and adults with poorly controlled asthma (asthma control questionnaire (ACQ) score > 1.5) from 32 practices. Participants were centrally randomised to twice da…	1	0	1	1	1	1	0	0	0	1	1	1	0	0	1	1	0	1	1	0	10	18	1	0
213	4	0		Clinical and cost effectiveness of booklet based vestibular rehabilitation for chronic dizziness in primary care: single blind, parallel group, pragmatic, randomised controlled trial.	To determine the clinical and cost effectiveness of booklet based vestibular rehabilitation with and without telephone support for chronic dizziness, compared with routine care. Single blind, parallel group, pragmatic, randomised controlled trial. 35 general practices across southern England between October 2008 and January 2011. Patients aged 18 years or over with chronic dizziness (mean duratio…	1	1	1	1	1	1	0	0	0	1	1	1	1	1	1	1	0	1	1	0	13	18	1	1
214	1	1		Brodalumab, an anti-IL17RA monoclonal antibody, in psoriatic arthritis.	We assessed the efficacy and safety of brodalumab, a human monoclonal antibody against interleukin-17 receptor A (IL17RA), in a phase 2, randomized, double-blind, placebo-controlled study involving patients with psoriatic arthritis. We randomly assigned patients with active psoriatic arthritis to receive brodalumab (140 or 280 mg subcutaneously) or placebo on day 1 and at weeks 1, 2, 4, 6, 8, and…	0	1	0	0	1	1	1	0	0	1	1	1	1	1	1	1	1	1	1	1	13	18	1	1
215	5	0		Effect of selumetinib vs chemotherapy on progression-free survival in uveal melanoma: a randomized clinical trial.	Uveal melanoma is characterized by mutations in GNAQ and GNA11, resulting in mitogen-activated protein kinase pathway activation. To assess the efficacy of selumetinib, a selective, non-adenosine triphosphate competitive inhibitor of MEK1 and MEK2, in uveal melanoma. Randomized, open-label, phase 2 clinical trial comparing selumetinib vs chemotherapy conducted from August 2010 through December 20…	1	1	0	1	1	1	1	0	0	0	0	NA	1	1	1	1	1	1	1	0	13	17	1	0
216	3	0		Efficacy, safety, and immunology of an inactivated alum-adjuvant enterovirus 71 vaccine in children in China: a multicentre, randomised, double-blind, placebo-controlled, phase 3 trial.	A vaccine for enterovirus 71 (EV71) is needed to address the high burden of disease associated with infection. We assessed the efficacy, safety, immunogenicity, antibody persistence, and immunological correlates of an inactivated alum-adjuvant EV71 vaccine. We did a randomised, double-blind, placebo-controlled, phase 3 trial. Healthy children aged 6-35 months from four centres in China were rando…	1	1	1	1	1	0	0	0	1	1	1	1	1	1	1	1	1	1	1	1	15	18	1	1
217	3	0		Effect of longacting somatostatin analogue on kidney and cyst growth in autosomal dominant polycystic kidney disease (ALADIN): a randomised, placebo-controlled, multicentre trial.	Autosomal dominant polycystic kidney disease slowly progresses to end-stage renal disease and has no effective therapy. A pilot study suggested that the somatostatin analogue octreotide longacting release (LAR) could be nephroprotective in this context. We aimed to assess the effect of 3 years of octreotide-LAR treatment on kidney and cyst growth and renal function decline in participants with th…	1	1	1	1	1	1	1	0	0	1	1	1	1	0	1	0	1	1	1	1	14	18	1	1
218	2	0		Treatment of idiopathic pulmonary fibrosis with ambrisentan: a parallel, randomized trial.	Idiopathic pulmonary fibrosis (IPF) is characterized by formation and proliferation of fibroblast foci. Endothelin-1 induces lung fibroblast proliferation and contractile activity via the endothelin A (ETA) receptor. To determine whether ambrisentan, an ETA receptor-selective antagonist, reduces the rate of IPF progression. Randomized, double-blind, placebo-controlled, event-driven trial. (Clinic…	1	1	1	1	1	1	0	0	0	1	1	1	0	0	1	0	0	1	1	0	10	18	1	0
219	3	0		Isoniazid plus antiretroviral therapy to prevent tuberculosis: a randomised double-blind, placebo-controlled trial.	Antiretroviral therapy reduces the risk of tuberculosis, but tuberculosis is more common in people with HIV than in people without HIV. We aimed to assess the effect of isoniazid preventive therapy on the risk of tuberculosis in people infected with HIV-1 concurrently receiving antiretroviral therapy. For this pragmatic randomised double-blind, placebo-controlled trial in Khayelitsha, South Afric…	1	1	0	0	1	1	1	1	0	1	1	1	1	1	1	1	0	1	1	1	14	18	1	1
220	3	0		Blood-pressure targets in patients with recent lacunar stroke: the SPS3 randomised trial.	Lowering of blood pressure prevents stroke but optimum target levels to prevent recurrent stroke are unknown. We investigated the effects of different blood-pressure targets on the rate of recurrent stroke in patients with recent lacunar stroke. In this randomised open-label trial, eligible patients lived in North America, Latin America, and Spain and had recent, MRI-defined symptomatic lacunar i…	1	1	1	0	1	1	1	1	0	0	0	NA	1	1	1	1	0	1	1	1	14	17	1	0
221	3	1		Etrolizumab as induction therapy for ulcerative colitis: a randomised, controlled, phase 2 trial.	Etrolizumab is a humanised monoclonal antibody that selectively binds the beta7 subunit of the heterodimeric integrins alpha4beta7 and alphaEbeta7. We aimed to assess etrolizumab in patients with moderately-to-severely active ulcerative colitis. In this double-blind, placebo-controlled, randomised, phase 2 study, patients with moderately-to-severely active ulcerative colitis who had not responded…	1	1	1	1	1	1	1	0	0	1	1	1	1	1	1	1	1	1	1	1	16	18	1	1
222	3	0		Day-patient treatment after short inpatient care versus continued inpatient treatment in adolescents with anorexia nervosa (ANDI): a multicentre, randomised, open-label, non-inferiority trial.	In-patient treatment (IP) is the treatment setting of choice for moderately-to-severely ill adolescents with anorexia nervosa, but it is costly, and the risks of relapse and readmissions are high. Day patient treatment (DP) is less expensive and might avoid problems of relapse and readmission by easing the transition from hospital to home. We investigated the safety and efficacy of DP after short…	1	1	1	1	1	1	1	1	0	0	0	NA	1	1	1	1	1	1	1	1	16	17	1	1
223	2	0		A comprehensive care management program to prevent chronic obstructive pulmonary disease hospitalizations: a randomized, controlled trial.	Improving a patient's ability to self-monitor and manage changes in chronic obstructive pulmonary disease (COPD) symptoms may improve outcomes. To determine the efficacy of a comprehensive care management program (CCMP) in reducing the risk for COPD hospitalization. A randomized, controlled trial comparing CCMP with guideline-based usual care. (ClinicalTrials.gov registration number: NCT00395083)…	1	0	1	1	1	1	1	0	0	1	1	1	1	1	1	1	1	1	1	0	14	18	1	0
224	1	0		Final trial report of sentinel-node biopsy versus nodal observation in melanoma.	Sentinel-node biopsy, a minimally invasive procedure for regional melanoma staging, was evaluated in a phase 3 trial. We evaluated outcomes in 2001 patients with primary cutaneous melanomas randomly assigned to undergo wide excision and nodal observation, with lymphadenectomy for nodal relapse (observation group), or wide excision and sentinel-node biopsy, with immediate lymphadenectomy for nodal…	0	0	1	1	1	1	0	0	0	0	0	NA	1	1	1	1	0	1	1	1	11	17	1	0
225	5	0		Effect of iron fortification on malaria incidence in infants and young children in Ghana: a randomized trial.	In sub-Saharan Africa, malaria is a leading cause of childhood morbidity and iron deficiency is among the most prevalent nutritional deficiencies. In 2006, the World Health Organization and the United Nations Children's Fund released a joint statement that recommended limiting use of iron supplements (tablets or liquids) among children in malaria-endemic areas because of concern about increased m…	1	1	1	1	1	1	1	0	0	1	1	1	1	0	1	1	0	1	1	0	13	18	1	1
226	4	0		Endovascular or open repair strategy for ruptured abdominal aortic aneurysm: 30 day outcomes from IMPROVE randomised trial.	To assess whether a strategy of endovascular repair (if aortic morphology is suitable, open repair if not) versus open repair reduces early mortality for patients with suspected ruptured abdominal aortic aneurysm. Randomised controlled trial. 30 vascular centres (29 UK, 1 Canadian), 2009-13. 613 eligible patients (480 men) with a clinical diagnosis of ruptured aneurysm. 316 patients were randomis…	1	0	1	1	1	1	1	0	0	0	0	NA	1	1	1	1	0	1	1	0	12	17	1	0
227	2	0		Doxycycline for stabilization of abdominal aortic aneurysms: a randomized trial.	Doxycycline inhibits formation and progression of abdominal aortic aneurysms (AAAs) in preclinical models of the disease, but it is unclear whether and how this observation translates to humans. To test whether doxycycline inhibits AAA progression in humans. Randomized, placebo-controlled, double-blind trial. (Dutch Trial Registry: NTR 1345) 14 Dutch hospitals. 286 patients with small AAAs betwee…	1	1	1	1	1	1	1	0	0	1	1	1	1	1	1	1	0	1	1	1	15	18	1	0
228	5	0		Effect of oximetry on hospitalization in bronchiolitis: a randomized clinical trial.	Routine use of pulse oximetry has been associated with changes in bronchiolitis management and may have lowered the hospitalization threshold for patients with bronchiolitis. To examine if infants with bronchiolitis whose displayed oximetry measurements have been artificially elevated 3 percentage points above true values experience hospitalization rates at least 15% lower compared with infants w…	1	1	1	1	1	1	1	0	0	1	1	1	1	1	1	1	0	1	1	0	14	18	1	1
229	2	0		Peer mentoring and financial incentives to improve glucose control in African American veterans: a randomized trial.	Compared with white persons, African Americans have a greater incidence of diabetes, decreased control, and higher rates of microvascular complications. A peer mentorship model could be a scalable approach to improving control in this population and reducing disparities in diabetic outcomes. To determine whether peer mentors or financial incentives are superior to usual care in helping African Am…	1	0	1	1	1	1	1	0	0	0	0	NA	1	0	1	1	0	1	1	0	11	17	1	1
230	2	0		Effect of 12 months of whole-body vibration therapy on bone density and structure in postmenopausal women: a randomized trial.	Although data from studies in animals demonstrated beneficial effects of whole-body vibration (WBV) therapy on bone, clinical trials in postmenopausal women showed conflicting results. To determine whether WBV improves bone density and structure. A 12-month, single-center, superiority, randomized, controlled trial with 3 parallel groups. (ClinicalTrials.gov registration number: NCT00420940) Toron…	1	1	1	1	1	1	1	1	1	1	1	1	0	0	1	1	0	1	1	0	14	18	1	0
231	3	0		Clinical and cost-effectiveness of cognitive behaviour therapy for health anxiety in medical patients: a multicentre randomised controlled trial.	Health anxiety has been treated by therapists expert in cognitive behaviour therapy with some specific benefit in some patients referred to psychological services. Those in hospital care have been less often investigated. Following a pilot trial suggesting efficacy we carried out a randomised study in hospital medical clinics. We undertook a multicentre, randomised trial on health anxious patient…	1	0	1	1	1	1	1	1	0	0	0	NA	1	1	1	1	0	1	1	0	13	17	1	1
232	1	0		Randomized trial of acetylcysteine in idiopathic pulmonary fibrosis.	Acetylcysteine has been suggested as a beneficial treatment for idiopathic pulmonary fibrosis, although data from placebo-controlled studies are lacking. In our initial double-blind, placebo-controlled trial, we randomly assigned patients who had idiopathic pulmonary fibrosis with mild-to-moderate impairment in pulmonary function to receive a three-drug regimen of prednisone, azathioprine, and ac…	1	1	1	1	0	1	1	0	0	1	1	1	1	0	1	1	0	1	1	1	13	18	1	0
233	4	0		Effect of adding a diagnostic aid to best practice to manage suspicious pigmented lesions in primary care: randomised controlled trial.	To assess whether adding a novel computerised diagnostic tool, the MoleMate system (SIAscopy with primary care scoring algorithm), to current best practice results in more appropriate referrals of suspicious pigmented lesions to secondary care, and to assess its impact on clinicians and patients. Randomised controlled trial. 15 general practices in eastern England. 1297 adults with pigmented skin…	1	0	1	1	0	1	1	0	0	0	0	NA	1	1	1	1	1	1	1	0	12	17	1	0
234	2	0		Acupuncture in patients with seasonal allergic rhinitis: a randomized trial.	Chinese translation Acupuncture is frequently used to treat seasonal allergic rhinitis (SAR) despite limited scientific evidence. To evaluate the effects of acupuncture in patients with SAR. Randomized, controlled multicenter trial. (ClinicalTrials.gov: NCT00610584) 46 specialized physicians in 6 hospital clinics and 32 private outpatient clinics. 422 persons with SAR and IgE sensitization to bir…	1	0	1	1	1	1	1	0	0	0	0	NA	1	0	0	1	0	1	1	0	10	17	1	1
235	5	0		Effect of vitamin E and memantine on functional decline in Alzheimer disease: the TEAM-AD VA cooperative randomized trial.	Although vitamin E and memantine have been shown to have beneficial effects in moderately severe Alzheimer disease (AD), evidence is limited in mild to moderate AD. To determine if vitamin E (alpha tocopherol), memantine, or both slow progression of mild to moderate AD in patients taking an acetylcholinesterase inhibitor. Double-blind, placebo-controlled, parallel-group, randomized clinical trial…	1	1	1	1	1	1	1	0	0	1	0	0	1	1	0	1	1	1	1	0	13	18	1	1
236	5	0		Initial cholecystectomy vs sequential common duct endoscopic assessment and subsequent cholecystectomy for suspected gallstone migration: a randomized clinical trial.	The optimal management of treatment for patients at intermediate risk of a common duct stone (including increased liver function tests but bilirubin <4 mg/dL and no cholangitis) is a matter of debate. Many stones migrate spontaneously into the duodenum, making preoperative common duct investigations unnecessary. To compare strategies of cholecystectomy first vs a sequential endoscopic common duct…	1	1	1	1	1	1	1	0	0	0	0	NA	1	0	1	0	1	1	1	0	12	17	1	1
237	5	0		Autologous hematopoietic stem cell transplantation vs intravenous pulse cyclophosphamide in diffuse cutaneous systemic sclerosis: a randomized clinical trial.	High-dose immunosuppressive therapy and autologous hematopoietic stem cell transplantation (HSCT) have shown efficacy in systemic sclerosis in phase 1 and small phase 2 trials. To compare efficacy and safety of HSCT vs 12 successive monthly intravenous pulses of cyclophosphamide. The Autologous Stem Cell Transplantation International Scleroderma (ASTIS) trial, a phase 3, multicenter, randomized (…	1	1	0	1	1	1	0	0	0	0	0	NA	1	0	0	0	0	1	1	0	8	17	0	1
238	5	0		High-protein enteral nutrition enriched with immune-modulating nutrients vs standard high-protein enteral nutrition and nosocomial infections in the ICU: a randomized clinical trial.	Enteral administration of immune-modulating nutrients (eg, glutamine, omega-3 fatty acids, selenium, and antioxidants) has been suggested to reduce infections and improve recovery from critical illness. However, controversy exists on the use of immune-modulating enteral nutrition, reflected by lack of consensus in guidelines. To determine whether high-protein enteral nutrition enriched with immun…	1	0	1	1	0	1	1	0	0	1	0	0	1	0	1	0	1	1	1	0	10	18	1	0
239	3	0		Lactobacilli and bifidobacteria in the prevention of antibiotic-associated diarrhoea and Clostridium difficile diarrhoea in older inpatients (PLACIDE): a randomised, double-blind, placebo-controlled, multicentre trial.	Antibiotic-associated diarrhoea (AAD) occurs most frequently in older (>65 years) inpatients exposed to broad-spectrum antibiotics. When caused by Clostridium difficile, AAD can result in life-threatening illness. Although underlying disease mechanisms are not well understood, microbial preparations have been assessed in the prevention of AAD. However, studies have been mostly small single-centre…	1	0	1	0	1	1	1	1	0	1	1	1	1	1	1	1	1	1	1	1	15	18	1	0
240	1	1		Prehospital ticagrelor in ST-segment elevation myocardial infarction.	The direct-acting platelet P2Y12 receptor antagonist ticagrelor can reduce the incidence of major adverse cardiovascular events when administered at hospital admission to patients with ST-segment elevation myocardial infarction (STEMI). Whether prehospital administration of ticagrelor can improve coronary reperfusion and the clinical outcome is unknown. We conducted an international, multicenter,…	0	0	1	0	0	0	1	0	0	1	0	0	0	0	0	0	1	1	1	1	6	18	0	0
241	1	0		Phase 3 trials of solanezumab for mild-to-moderate Alzheimer's disease.	Alzheimer's disease is characterized by amyloid-beta plaques, neurofibrillary tangles, gliosis, and neuronal loss. Solanezumab, a humanized monoclonal antibody, preferentially binds soluble forms of amyloid and in preclinical studies promoted its clearance from the brain. In two phase 3, double-blind trials (EXPEDITION 1 and EXPEDITION 2), we randomly assigned 1012 and 1040 patients, respectively…	0	0	0	0	1	0	1	0	0	1	0	0	1	0	0	1	1	1	1	1	8	18	0	0
242	2	0		Improving chronic disease care by adding laypersons to the primary care team: a parallel randomized trial.	Improving the quality and efficiency of chronic disease care is an important goal. To test whether patients with chronic disease working with lay "care guides" would achieve more evidence-based goals than those receiving usual care. Parallel-group randomized trial, stratified by clinic and conducted from July 2010 to April 2012. Patients were assigned in a 2:1 ratio to a care guide or usual care.…	1	1	0	1	0	1	1	0	0	0	0	NA	0	0	1	0	1	1	1	0	9	17	1	1
243	1	1		Bevacizumab plus radiotherapy-temozolomide for newly diagnosed glioblastoma.	Standard therapy for newly diagnosed glioblastoma is radiotherapy plus temozolomide. In this phase 3 study, we evaluated the effect of the addition of bevacizumab to radiotherapy-temozolomide for the treatment of newly diagnosed glioblastoma. We randomly assigned patients with supratentorial glioblastoma to receive intravenous bevacizumab (10 mg per kilogram of body weight every 2 weeks) or place…	0	0	1	0	1	1	1	0	0	0	0	NA	1	0	1	1	1	1	1	1	11	17	1	1
244	1	0		Fibrinolysis for patients with intermediate-risk pulmonary embolism.	The role of fibrinolytic therapy in patients with intermediate-risk pulmonary embolism is controversial. In a randomized, double-blind trial, we compared tenecteplase plus heparin with placebo plus heparin in normotensive patients with intermediate-risk pulmonary embolism. Eligible patients had right ventricular dysfunction on echocardiography or computed tomography, as well as myocardial injury …	0	0	1	0	0	0	1	0	0	1	0	0	0	1	1	1	1	1	1	1	9	18	0	1
245	5	0		Effect of self-monitoring and medication self-titration on systolic blood pressure in hypertensive patients at high risk of cardiovascular disease: the TASMIN-SR randomized clinical trial.	Self-monitoring of blood pressure with self-titration of antihypertensives (self-management) results in lower blood pressure in patients with hypertension, but there are no data about patients in high-risk groups. To determine the effect of self-monitoring with self-titration of antihypertensive medication compared with usual care on systolic blood pressure among patients with cardiovascular dise…	1	0	1	1	1	1	1	0	0	0	0	NA	0	0	1	1	0	1	1	0	10	17	1	1
246	1	0		Lower versus higher hemoglobin threshold for transfusion in septic shock.	Blood transfusions are frequently given to patients with septic shock. However, the benefits and harms of different hemoglobin thresholds for transfusion have not been established. In this multicenter, parallel-group trial, we randomly assigned patients in the intensive care unit (ICU) who had septic shock and a hemoglobin concentration of 9 g per deciliter or less to receive 1 unit of leukoreduc…	0	1	1	0	1	0	1	0	0	0	0	NA	0	1	0	1	1	1	1	1	10	17	1	0
247	3	0		A structural multidisciplinary approach to depression management in nursing-home residents: a multicentre, stepped-wedge cluster-randomised trial.	Depression in nursing-home residents is often under-recognised. We aimed to establish the effectiveness of a structural approach to its management. Between May 15, 2009, and April 30, 2011, we undertook a multicentre, stepped-wedge cluster-randomised trial in four provinces of the Netherlands. A network of nursing homes was invited to enrol one dementia and one somatic unit per nursing home. In e…	1	1	1	1	0	1	0	1	0	1	1	1	0	0	0	1	0	1	1	1	11	18	1	1
248	3	0		Hypercaloric enteral nutrition in patients with amyotrophic lateral sclerosis: a randomised, double-blind, placebo-controlled phase 2 trial.	Amyotrophic lateral sclerosis is a fatal neurodegenerative disease with few therapeutic options. Mild obesity is associated with greater survival in patients with the disease, and calorie-dense diets increased survival in a mouse model. We aimed to assess the safety and tolerability of two hypercaloric diets in patients with amyotrophic lateral sclerosis receiving enteral nutrition. In this doubl…	1	0	1	0	1	1	1	1	0	1	0	0	1	0	1	0	1	1	1	1	12	18	1	1
249	1	1		Withdrawal of inhaled glucocorticoids and exacerbations of COPD.	Treatment with inhaled glucocorticoids in combination with long-acting bronchodilators is recommended in patients with frequent exacerbations of severe chronic obstructive pulmonary disease (COPD). However, the benefit of inhaled glucocorticoids in addition to two long-acting bronchodilators has not been fully explored. In this 12-month, double-blind, parallel-group study, 2485 patients with a hi…	0	1	0	0	1	0	1	0	0	1	0	0	0	0	0	1	1	1	1	1	8	18	0	0
250	5	0		Effect of PET before liver resection on surgical management for colorectal adenocarcinoma metastases: a randomized clinical trial.	Patients with colorectal cancer with liver metastases undergo hepatic resection with curative intent. Positron emission tomography combined with computed tomography (PET-CT) could help avoid noncurative surgery by identifying patients with occult metastases. To determine the effect of preoperative PET-CT vs no PET-CT (control) on the surgical management of patients with resectable metastases and …	1	0	1	1	1	1	1	0	0	0	0	NA	0	0	0	0	1	1	1	0	9	17	1	0
251	2	0		One-year outcome of subacromial corticosteroid injection compared with manual physical therapy for the management of the unilateral shoulder impingement syndrome: a pragmatic randomized trial.	Corticosteroid injections (CSIs) and physical therapy are used to treat patients with the shoulder impingement syndrome (SIS) but have never been directly compared. To compare the effectiveness of 2 common nonsurgical treatments for SIS. Randomized, single-blind, comparative-effectiveness, parallel-group trial. (ClinicalTrials.gov: NCT01190891). Military hospital-based outpatient clinic in the Un…	1	1	0	1	1	1	1	0	0	1	1	1	0	0	0	1	1	1	1	1	12	18	1	0
252	5	0		Colchicine for prevention of postpericardiotomy syndrome and postoperative atrial fibrillation: the COPPS-2 randomized clinical trial.	Postpericardiotomy syndrome, postoperative atrial fibrillation (AF), and postoperative effusions may be responsible for increased morbidity and health care costs after cardiac surgery. Postoperative use of colchicine prevented these complications in a single trial. To determine the efficacy and safety of perioperative use of oral colchicine in reducing postpericardiotomy syndrome, postoperative A…	1	0	1	0	1	1	1	0	0	1	0	0	1	0	1	1	1	1	1	0	11	18	1	1
253	1	0		Letrozole versus clomiphene for infertility in the polycystic ovary syndrome.	Clomiphene is the current first-line infertility treatment in women with the polycystic ovary syndrome, but aromatase inhibitors, including letrozole, might result in better pregnancy outcomes. In this double-blind, multicenter trial, we randomly assigned 750 women, in a 1:1 ratio, to receive letrozole or clomiphene for up to five treatment cycles, with visits to determine ovulation and pregnancy…	0	0	1	0	0	0	1	0	0	1	0	0	0	1	1	1	1	1	1	1	9	18	0	1
254	2	0		The effect of oxandrolone on the healing of chronic pressure ulcers in persons with spinal cord injury: a randomized trial.	Anabolic steroids have been reported to improve wound healing. To determine whether oxandrolone increases the percentage of target pressure ulcers (TPUs) that heal compared with placebo and whether healed ulcers remain closed 8 weeks after treatment. Parallel-group, placebo-controlled, randomized trial conducted from 1 August 2005 to 30 November 2008. Patients, clinical care providers, study pers…	1	1	1	1	1	1	0	0	0	0	0	NA	1	0	1	1	1	1	1	1	13	17	1	0
255	3	0		Screening and counselling in the primary care setting for women who have experienced intimate partner violence (WEAVE): a cluster randomised controlled trial.	Evidence for a benefit of interventions to help women who screen positive for intimate partner violence (IPV) in health-care settings is limited. We assessed whether brief counselling from family doctors trained to respond to women identified through IPV screening would increase women's quality of life, safety planning and behaviour, and mental health. In this cluster randomised controlled trial,…	1	1	1	1	1	1	1	1	0	1	1	1	1	1	0	0	0	1	1	1	14	18	1	0
256	4	0		Ursodeoxycholic acid versus placebo, and early term delivery versus expectant management, in women with intrahepatic cholestasis of pregnancy: semifactorial randomised clinical trial.	To test whether ursodeoxycholic acid reduces pruritus in women with intrahepatic cholestasis of pregnancy, whether early term delivery does not increase the incidence of caesarean section, and the feasibility of recruiting women with intrahepatic cholestasis of pregnancy to trials of these interventions. First phase of a semifactorial randomised controlled trial. Nine consultant led maternity uni…	1	1	1	1	1	1	1	0	0	0	0	NA	1	1	1	1	1	1	1	0	14	17	1	1
257	5	0		Radiofrequency ablation vs antiarrhythmic drugs as first-line treatment of paroxysmal atrial fibrillation (RAAFT-2): a randomized trial.	Atrial fibrillation (AF) is the most common rhythm disorder seen in clinical practice. Antiarrhythmic drugs are effective for reduction of recurrence in patients with symptomatic paroxysmal AF. Radiofrequency ablation is an accepted therapy in patients for whom antiarrhythmic drugs have failed; however, its role as a first-line therapy needs further investigation. To compare radiofrequency ablati…	1	0	1	0	0	1	1	0	0	0	0	NA	0	0	1	1	1	1	1	0	9	17	1	1
258	2	0		Improving the efficiency of advanced life support training: a randomized, controlled trial.	Each year, more than 1.5 million health care professionals receive advanced life support (ALS) training. To determine whether a blended approach to ALS training that includes electronic learning (e-learning) produces outcomes similar to those of conventional, instructor-led ALS training. Open-label, noninferiority, randomized trial. Randomization, stratified by site, was generated by Sealed Envel…	1	1	1	1	1	1	1	1	1	0	0	NA	1	1	1	1	1	1	1	1	17	17	1	1
259	5	0		Chronic care management for dependence on alcohol and other drugs: the AHEAD randomized trial.	People with substance dependence have health consequences, high health care utilization, and frequent comorbidity but often receive poor-quality care. Chronic care management (CCM) has been proposed as an approach to improve care and outcomes. To determine whether CCM for alcohol and other drug dependence improves substance use outcomes compared with usual primary care. The AHEAD study, a randomi…	0	0	1	1	1	1	1	0	0	0	0	NA	1	0	1	1	0	1	1	0	10	17	1	0
260	5	0		Comparison of 2 transvaginal surgical approaches and perioperative behavioral therapy for apical vaginal prolapse: the OPTIMAL randomized trial.	More than 300,000 surgeries are performed annually in the United States for pelvic organ prolapse. Sacrospinous ligament fixation (SSLF) and uterosacral ligament suspension (ULS) are commonly performed transvaginal surgeries to correct apical prolapse. Little is known about their comparative efficacy and safety, and it is unknown whether perioperative behavioral therapy with pelvic floor muscle t…	1	1	1	0	1	1	1	1	0	0	0	NA	1	0	1	1	0	1	1	0	12	17	1	0
261	3	0		Effect of gravity on volume of placental transfusion: a multicentre, randomised, non-inferiority trial.	Delayed cord clamping allows for the passage of blood from the placenta to the baby and reduces the risk of iron deficiency in infancy. To hold the infant for more than 1 min at the level of the vagina (as is presently recommended), on the assumption that gravity affects the volume of placental transfusion, is cumbersome, might result in low compliance, and interferes with immediate contact of th…	1	1	1	1	1	1	1	1	1	0	0	NA	1	1	1	1	1	1	1	1	17	17	1	0
262	4	0		Treating infant colic with the probiotic Lactobacillus reuteri: double blind, placebo controlled randomised trial.	To determine whether the probiotic Lactobacillus reuteri DSM 17938 reduces crying or fussing in a broad community based sample of breastfed infants and formula fed infants with colic aged less than 3 months. Double blind, placebo controlled randomised trial. Community based sample (primary and secondary level care centres) in Melbourne, Australia. 167 breastfed infants or formula fed infants aged…	1	0	1	1	1	1	1	0	0	1	0	0	1	0	0	1	1	1	1	0	11	18	1	0
264	3	0		Dextrose gel for neonatal hypoglycaemia (the Sugar Babies Study): a randomised, double-blind, placebo-controlled trial.	Neonatal hypoglycaemia is common, and a preventable cause of brain damage. Dextrose gel is used to reverse hypoglycaemia in individuals with diabetes; however, little evidence exists for its use in babies. We aimed to assess whether treatment with dextrose gel was more effective than feeding alone for reversal of neonatal hypoglycaemia in at-risk babies. We undertook a randomised, double-blind, p…	1	0	1	1	1	1	1	1	0	1	1	1	1	1	1	1	1	1	1	1	16	18	1	1
265	5	0		Effect of pay-for-performance incentives on quality of care in small practices with electronic health records: a randomized trial.	Most evaluations of pay-for-performance (P4P) incentives have focused on large-group practices. Thus, the effect of P4P in small practices, where many US residents receive care, is largely unknown. Furthermore, whether electronic health records (EHRs) with chronic disease management capabilities support small-practice response to P4P has not been studied. To assess the effect of P4P incentives on…	1	1	1	1	1	1	1	0	0	0	0	NA	0	0	1	1	0	1	1	0	11	17	1	1
266	4	0		Long term duration of protective effect for HPV negative women: follow-up of primary HPV screening randomised controlled trial.	To assess whether the increased sensitivity of screening for human papillomavirus (HPV) may represent overdiagnosis and to compare the long term duration of protective effect against cervical intraepithelial neoplasia grade 2 or worse (CIN2+) in HPV based and cytology based screening. 13 year follow-up of the Swedescreen randomised controlled trial of primary HPV screening. Organised cervical scr…	1	0	1	0	1	1	0	0	0	0	0	NA	1	0	0	0	0	1	1	0	7	17	0	0
267	4	0		The effectiveness of SPARX, a computerised self help intervention for adolescents seeking help for depression: randomised controlled non-inferiority trial.	To evaluate whether a new computerised cognitive behavioural therapy intervention (SPARX, Smart, Positive, Active, Realistic, X-factor thoughts) could reduce depressive symptoms in help seeking adolescents as much or more than treatment as usual. Multicentre randomised controlled non-inferiority trial. 24 primary healthcare sites in New Zealand (youth clinics, general practices, and school based …	1	1	1	1	1	1	1	0	0	0	0	NA	1	1	1	1	1	1	1	0	14	17	1	0
268	3	0		Cervical pessaries for prevention of preterm birth in women with a multiple pregnancy (ProTWIN): a multicentre, open-label randomised controlled trial.	In women with a multiple pregnancy, spontaneous preterm delivery is the leading cause of perinatal morbidity and mortality. Interventions to reduce preterm birth in these women have not been successful. We assessed whether a cervical pessary could effectively prevent poor perinatal outcomes. We undertook a multicentre, open-label randomised controlled trial in 40 hospitals in the Netherlands. We …	1	0	1	0	1	1	1	1	1	0	0	NA	0	1	1	1	0	1	1	1	13	17	1	0
269	5	0		Effect of providing conditional economic compensation on uptake of voluntary medical male circumcision in Kenya: a randomized clinical trial.	Novel strategies are needed to increase the uptake of voluntary medical male circumcision (VMMC) in sub-Saharan Africa and enhance the effectiveness of male circumcision as an HIV prevention strategy. To determine whether small economic incentives could increase circumcision prevalence by addressing reported economic barriers to VMMC and behavioral factors such as present-biased decision making. …	1	0	1	1	1	1	1	0	0	0	0	NA	0	0	1	1	0	1	1	0	10	17	1	1
270	5	0		Effect of citalopram on agitation in Alzheimer disease: the CitAD randomized clinical trial.	Agitation is common, persistent, and associated with adverse consequences for patients with Alzheimer disease. Pharmacological treatment options, including antipsychotics are not satisfactory. The primary objective was to evaluate the efficacy of citalopram for agitation in patients with Alzheimer disease. Key secondary objectives examined effects of citalopram on function, caregiver distress, sa…	1	1	0	1	1	1	1	0	0	0	0	NA	1	0	0	1	1	1	1	0	11	17	1	1
271	5	0		Safety and immunogenicity of tetanus diphtheria and acellular pertussis (Tdap) immunization during pregnancy in mothers and infants: a randomized clinical trial.	Maternal immunization with tetanus toxoid, reduced diphtheria toxoid, and acellular pertussis (Tdap) vaccine could prevent infant pertussis. To evaluate the safety and immunogenicity of Tdap immunization during pregnancy and its effect on infant responses to diphtheria and tetanus toxoids and acellular pertussis (DTaP) vaccine. Phase 1-2, randomized, double-blind, placebo-controlled, clinical tri…	1	0	1	0	1	1	1	0	0	1	0	0	1	0	1	0	1	1	1	0	10	18	1	0
272	4	0		Evaluation of a peer led parenting intervention for disruptive behaviour problems in children: community based randomised controlled trial.	To evaluate the effectiveness of a peer led parenting intervention delivered to socially disadvantaged families. Randomised controlled trial. Schools and children's centres in a socially deprived borough of inner London. Parental caregivers seeking help with managing the problem behaviours of 116 index children, aged 2-11 years; 59 families were randomised to the intervention and 57 to a waitlist…	1	0	1	1	1	1	1	0	0	0	0	NA	1	0	0	1	0	1	1	0	10	17	1	1
273	2	0		Individual- versus group-based financial incentives for weight loss: a randomized, controlled trial.	Data on the effectiveness of employer-sponsored financial incentives for employee weight loss are limited. To test the effectiveness of 2 financial incentive designs for promoting weight loss among obese employees. Randomized, controlled trial. (ClinicalTrials.gov: NCT01208350) Children's Hospital of Philadelphia. 105 employees with a body mass index between 30 and 40 kg/m2. 24 weeks of monthly w…	1	0	1	1	1	1	1	0	0	0	0	NA	1	0	1	1	0	1	0	1	11	17	1	1
275	1	0		Oxantel pamoate-albendazole for Trichuris trichiura infection.	Infections with soil-transmitted helminths (Ascaris lumbricoides, hookworm, and Trichuris trichiura) are widespread and often occur concomitantly. These parasitic-worm infections are typically treated with albendazole or mebendazole, but both drugs show low efficacy against T. trichiura. Albendazole is the drug of choice against hookworm. In this double-blind trial conducted on Pemba Island, Tanz…	0	0	1	0	1	1	1	0	0	1	0	0	0	0	1	1	1	1	1	1	10	18	1	1
276	1	0		Controlled trial of transfusions for silent cerebral infarcts in sickle cell anemia.	Silent cerebral infarcts are the most common neurologic injury in children with sickle cell anemia and are associated with the recurrence of an infarct (stroke or silent cerebral infarct). We tested the hypothesis that the incidence of the recurrence of an infarct would be lower among children who underwent regular blood-transfusion therapy than among those who received standard care. In this ran…	0	0	1	0	1	1	1	0	0	1	0	0	0	1	1	1	0	1	1	1	10	18	1	1
277	1	0		Clonidine in patients undergoing noncardiac surgery.	Marked activation of the sympathetic nervous system occurs during and after noncardiac surgery. Low-dose clonidine, which blunts central sympathetic outflow, may prevent perioperative myocardial infarction and death without inducing hemodynamic instability. We performed a blinded, randomized trial with a 2-by-2 factorial design to allow separate evaluation of low-dose clonidine versus placebo and…	0	1	0	0	1	1	1	0	0	1	0	0	0	0	1	1	1	1	1	1	10	18	1	0
278	1	0		A trial of treatment for acute otorrhea in children with tympanostomy tubes.	Recent guidance for the management of acute otorrhea in children with tympanostomy tubes is based on limited evidence from trials comparing oral antibiotic agents with topical antibiotics. In this open-label, pragmatic trial, we randomly assigned 230 children, 1 to 10 years of age, who had acute tympanostomy-tube otorrhea to receive hydrocortisone-bacitracin-colistin eardrops (76 children) or ora…	0	1	1	0	1	1	1	0	0	0	0	NA	0	0	1	1	1	1	1	1	11	17	1	1
279	3	1		Efficacy and safety of ustekinumab in patients with active psoriatic arthritis: 1 year results of the phase 3, multicentre, double-blind, placebo-controlled PSUMMIT 1 trial.	Many patients with psoriasis develop psoriatic arthritis, a chronic inflammatory disease that afflicts peripheral synovial, axial, and entheseal structures. The fully human monoclonal antibody ustekinumab is an efficacious treatment for moderate-to-severe plaque psoriasis. We did a randomised, placebo-controlled, phase 3 trial to assess the safety and efficacy of ustekinumab in patients with acti…	0	0	1	0	1	1	1	1	0	1	0	0	1	1	1	0	1	1	1	1	12	18	1	1
280	1	1		ABT-450/r-ombitasvir and dasabuvir with or without ribavirin for HCV.	The interferon-free regimen of ABT-450 with ritonavir (ABT-450/r), ombitasvir, and dasabuvir with or without ribavirin has shown efficacy in inducing a sustained virologic response in a phase 2 study involving patients with hepatitis C virus (HCV) genotype 1 infection. We conducted two phase 3 trials to examine the efficacy and safety of this regimen in previously untreated patients with HCV geno…	0	0	0	0	1	1	1	0	0	0	0	NA	0	0	1	0	1	1	1	1	8	17	0	1
281	3	0		Effect of women's groups and volunteer peer counselling on rates of mortality, morbidity, and health behaviours in mothers and children in rural Malawi (MaiMwana): a factorial, cluster-randomised controlled trial.	Women's groups and health education by peer counsellors can improve the health of mothers and children. We assessed their effects on mortality and breastfeeding rates in rural Malawi. We did a 2x2 factorial, cluster-randomised trial in 185,888 people in Mchinji district. 48 equal-sized clusters were randomly allocated to four groups with a computer-generated number sequence. 24 facilitators guide…	1	1	0	0	1	1	1	0	0	0	0	NA	0	0	1	1	0	1	1	1	10	17	1	1
282	5	0		Comparison of balloon-expandable vs self-expandable valves in patients undergoing transcatheter aortic valve replacement: the CHOICE randomized clinical trial.	Transcatheter aortic valve replacement (TAVR) is an effective treatment option for high-risk patients with severe aortic stenosis. Different from surgery, transcatheter deployment of valves requires either a balloon-expandable or self-expandable system. A randomized comparison of these 2 systems has not been performed. To determine whether the balloon-expandable device is associated with a better…	1	0	0	0	1	1	1	0	0	0	0	NA	1	1	1	1	1	1	1	0	11	17	1	1
283	5	1		Effect of statin therapy on mortality in patients with ventilator-associated pneumonia: a randomized clinical trial.	Observational studies have reported that statin use may be associated with improved outcomes of various infections. Ventilator-associated pneumonia (VAP) is the most common infection in the intensive care unit (ICU) and is associated with substantial mortality. To determine whether statin therapy can decrease day-28 mortality in patients with VAP. Randomized, placebo-controlled, double-blind, par…	1	1	1	0	1	1	1	0	0	1	0	0	0	0	1	1	1	1	1	0	11	18	1	0
284	1	1		Ibrutinib versus ofatumumab in previously treated chronic lymphoid leukemia.	In patients with chronic lymphoid leukemia (CLL) or small lymphocytic lymphoma (SLL), a short duration of response to therapy or adverse cytogenetic abnormalities are associated with a poor outcome. We evaluated the efficacy of ibrutinib, a covalent inhibitor of Bruton's tyrosine kinase, in patients at risk for a poor outcome. In this multicenter, open-label, phase 3 study, we randomly assigned 3…	0	0	0	0	1	1	1	0	0	0	0	NA	0	0	1	0	1	1	1	1	8	17	0	1
285	4	0		Effectiveness of enhanced communication therapy in the first four months after stroke for aphasia and dysarthria: a randomised controlled trial.	To assess the effectiveness of enhanced communication therapy in the first four months after stroke compared with an attention control (unstructured social contact). Externally randomised, pragmatic, parallel, superiority trial with blinded outcome assessment. Twelve UK hospital and community stroke services. 170 adults (mean age 70 years) randomised within two weeks of admission to hospital with…	1	1	1	0	1	1	1	0	0	1	1	1	1	1	1	1	1	1	1	1	15	18	1	0
286	2	0		Yoga for chronic low back pain: a randomized trial.	Previous studies indicate that yoga may be an effective treatment for chronic or recurrent low back pain. To compare the effectiveness of yoga and usual care for chronic or recurrent low back pain. Parallel-group, randomized, controlled trial using computer-generated randomization conducted from April 2007 to March 2010. Outcomes were assessed by postal questionnaire. (International Standard Rand…	1	1	0	0	0	1	1	0	0	0	0	NA	1	1	1	1	1	1	1	1	12	17	1	1
287	1	0		Antimicrobial prophylaxis for children with vesicoureteral reflux.	Children with febrile urinary tract infection commonly have vesicoureteral reflux. Because trial results have been limited and inconsistent, the use of antimicrobial prophylaxis to prevent recurrences in children with reflux remains controversial. In this 2-year, multisite, randomized, placebo-controlled trial involving 607 children with vesicoureteral reflux that was diagnosed after a first or s…	0	0	0	0	1	1	1	0	0	0	0	NA	1	1	1	1	0	1	1	1	10	17	1	1
288	1	0		Bariatric surgery versus intensive medical therapy for diabetes--3-year outcomes.	In short-term randomized trials (duration, 1 to 2 years), bariatric surgery has been associated with improvement in type 2 diabetes mellitus. We assessed outcomes 3 years after the randomization of 150 obese patients with uncontrolled type 2 diabetes to receive either intensive medical therapy alone or intensive medical therapy plus Roux-en-Y gastric bypass or sleeve gastrectomy. The primary end …	0	0	0	0	1	1	1	0	0	0	0	NA	0	0	1	0	1	1	1	1	8	17	0	1
289	3	0		Effect of high-dose simvastatin on brain atrophy and disability in secondary progressive multiple sclerosis (MS-STAT): a randomised, placebo-controlled, phase 2 trial.	Secondary progressive multiple sclerosis, for which no satisfactory treatment presently exists, accounts for most of the disability in patients with multiple sclerosis. Simvastatin, which is widely used for treatment of vascular disease, with its excellent safety profile, has immunomodulatory and neuroprotective properties that could make it an appealing candidate drug for patients with secondary…	1	0	1	1	1	1	1	1	0	1	1	1	1	0	1	1	1	1	1	1	15	18	1	1
290	4	0		Telemonitoring based service redesign for the management of uncontrolled hypertension: multicentre randomised controlled trial.	To determine if an intervention consisting of telemonitoring and supervision by usual primary care clinicians of home self measured blood pressure and optional patient decision support leads to clinically important reductions in daytime systolic and diastolic ambulatory blood pressure in patients with uncontrolled blood pressure. Multicentre randomised controlled trial. 20 primary care practices …	1	0	1	1	1	1	1	0	0	1	0	0	1	1	1	1	0	1	1	0	12	18	1	1
291	3	0		Third-generation zotarolimus-eluting and everolimus-eluting stents in all-comer patients requiring a percutaneous coronary intervention (DUTCH PEERS): a randomised, single-blind, multicentre, non-inferiority trial.	Third-generation, permanent-polymer-based drug-eluting stents with novel, flexible designs might be more easily delivered than previous generations of stents in complex coronary lesions, but might be less longitudinally stable. We aimed to assess the safety and efficacy in all-comer patients of two third-generation stents that are often used clinically, but that have not yet been compared, and on…	1	1	1	0	1	1	1	1	0	1	1	1	1	1	1	1	1	1	1	1	16	18	1	1
292	3	1		Once-daily dolutegravir versus darunavir plus ritonavir in antiretroviral-naive adults with HIV-1 infection (FLAMINGO): 48 week results from the randomised open-label phase 3b study.	Dolutegravir has been shown to be non-inferior to an integrase inhibitor and superior to a non-nucleoside reverse transcriptase inhibitor (NNRTI). In FLAMINGO, we compared dolutegravir with darunavir plus ritonavir in individuals naive for antiretroviral therapy. In this multicentre, open-label, phase 3b, non-inferiority study, HIV-1-infected antiretroviral therapy-naive adults with HIV-1 RNA con…	1	1	1	1	1	1	1	0	0	0	0	NA	1	1	1	1	1	1	1	1	15	17	1	1
293	4	0		Systematic identification and treatment of smokers by hospital based cessation practitioners in a secondary care setting: cluster randomised controlled trial.	To investigate the effectiveness of the systematic default provision of smoking cessation support to all adult smokers admitted to hospital, relative to usual care. Open, cluster randomised controlled trial. Acute medical wards in one large teaching hospital in the United Kingdom. 264 patients randomised to intervention and 229 to usual care; primary outcome data were available at four weeks for …	1	1	1	1	1	1	1	0	0	1	0	0	1	0	1	1	0	1	1	0	12	18	1	1
294	5	1		Screening and brief intervention for drug use in primary care: the ASPIRE randomized clinical trial.	The United States has invested substantially in screening and brief intervention for illicit drug use and prescription drug misuse, based in part on evidence of efficacy for unhealthy alcohol use. However, it is not a recommended universal preventive service in primary care because of lack of evidence of efficacy. To test the efficacy of 2 brief counseling interventions for unhealthy drug use (an…	1	0	1	1	1	1	1	0	0	0	0	NA	0	0	1	1	0	1	1	0	10	17	1	0
295	2	0		Social networking technologies as an emerging tool for HIV prevention: a cluster randomized trial.	Social networking technologies are an emerging tool for HIV prevention. To determine whether social networking communities can increase HIV testing among African American and Latino men who have sex with men (MSM). Randomized, controlled trial with concealed allocation. (ClinicalTrials.gov: NCT01701206) Online. 112 MSM based in Los Angeles, more than 85% of whom were African American or Latino. S…	1	0	0	1	1	1	1	0	0	0	0	NA	1	1	1	1	0	1	1	1	12	17	1	1
296	5	0		Serological responses to an avian influenza A/H7N9 vaccine mixed at the point-of-use with MF59 adjuvant: a randomized clinical trial.	Human infections with avian influenza A/H7N9 have resulted in high morbidity and mortality in China. To compare safety and immunogenicity of different doses of influenza A/Shanghai/2/13 (H7N9) vaccine mixed with or without the MF59 adjuvant. Multicenter, randomized, double-blind, phase 2 trial at 4 US sites enrolled 700 adults aged 19 to 64 years beginning in September 2013; 6-month follow-up was…	1	0	1	0	1	1	1	0	0	0	0	NA	1	0	1	1	1	1	1	0	11	17	1	1
297	4	0		Interspinous process device versus standard conventional surgical decompression for lumbar spinal stenosis: randomized controlled trial.	To assess whether interspinous process device implantation is more effective in the short term than conventional surgical decompression for patients with intermittent neurogenic claudication due to lumbar spinal stenosis. Randomized controlled trial. Five neurosurgical centers (including one academic and four secondary level care centers) in the Netherlands. 203 participants were referred to the …	1	0	1	1	1	1	1	0	0	0	0	NA	1	0	1	0	1	1	1	0	11	17	1	0
298	5	0		Concurrent naltrexone and prolonged exposure therapy for patients with comorbid alcohol dependence and PTSD: a randomized clinical trial.	Alcohol dependence comorbid with posttraumatic stress disorder (PTSD) has been found to be resistant to treatment. In addition, there is a concern that prolonged exposure therapy for PTSD may exacerbate alcohol use. To compare the efficacy of an evidence-based treatment for alcohol dependence (naltrexone) plus an evidence-based treatment for PTSD (prolonged exposure therapy), their combination, a…	1	0	0	1	1	1	1	0	0	1	0	0	0	0	1	0	0	1	1	0	8	18	0	1
299	4	0		Effect of providing free glasses on children's educational outcomes in China: cluster randomized controlled trial.	To assess the effect of provision of free glasses on academic performance in rural Chinese children with myopia. Cluster randomized, investigator masked, controlled trial. 252 primary schools in two prefectures in western China, 2012-13. 3177 of 19,934 children in fourth and fifth grades (mean age 10.5 years) with visual acuity <6/12 in either eye without glasses correctable to >6/12 with glasses…	1	1	1	1	1	1	1	0	0	1	1	1	1	0	1	1	0	1	1	0	13	18	1	1
300	2	0		Oseltamivir compared with the Chinese traditional therapy maxingshigan-yinqiaosan in the treatment of H1N1 influenza: a randomized trial.	Observational studies from Asia suggest that maxingshigan-yinqiaosan may be effective in the treatment of acute H1N1 influenza. To compare the efficacy and safety of oseltamivir and maxingshigan-yinqiaosan in treating uncomplicated H1N1 influenza. Prospective, nonblinded, randomized, controlled trial. (ClinicalTrials.gov registration number: NCT00935194) Eleven hospitals from 4 provinces in China…	1	0	1	0	1	1	1	0	0	1	0	0	0	0	1	1	1	1	1	1	11	18	1	1
301	2	0		Efficacy of a clinical decision-support system in an HIV practice: a randomized trial.	Data to support improved patient outcomes from clinical decision-support systems (CDSSs) are lacking in HIV care. To test the efficacy of a CDSS in improving HIV outcomes in an outpatient clinic. Randomized, controlled trial. (ClinicalTrials.gov registration number: NCT00678600) Massachusetts General Hospital HIV Clinic. HIV care providers and their patients. Computer alerts were generated for vi…	1	0	0	1	1	1	1	0	0	0	0	NA	0	0	1	1	0	1	1	1	10	17	1	1
302	2	0		Culturally appropriate storytelling to improve blood pressure: a randomized trial.	Storytelling is emerging as a powerful tool for health promotion in vulnerable populations. However, these interventions remain largely untested in rigorous studies. To test an interactive storytelling intervention involving DVDs. Randomized, controlled trial in which comparison patients received an attention control DVD. Separate random assignments were performed for patients with controlled or …	1	0	0	1	1	1	1	0	0	0	0	NA	0	0	1	1	0	1	1	1	10	17	1	1
303	1	0		A randomized trial of hyperimmune globulin to prevent congenital cytomegalovirus.	Congenital infection with human cytomegalovirus (CMV) is a major cause of morbidity and mortality. In an uncontrolled study published in 2005, administration of CMV-specific hyperimmune globulin to pregnant women with primary CMV infection significantly reduced the rate of intrauterine transmission, from 40% to 16%. We evaluated the efficacy of hyperimmune globulin in a phase 2, randomized, place…	0	0	1	0	1	1	1	0	0	1	0	0	1	1	1	1	1	1	1	1	12	18	1	0
304	3	0		Early time-limited antiretroviral therapy versus deferred therapy in South African infants infected with HIV: results from the children with HIV early antiretroviral (CHER) randomised trial.	Interim results from the children with HIV early antiretroviral (CHER) trial showed that early antiretroviral therapy (ART) was life-saving for infants infected with HIV. In view of the few treatment options and the potential toxicity associated with lifelong ART, in the CHER trial we compared early time-limited ART with deferred ART. CHER was an open-label randomised controlled trial of HIV-infe…	1	0	1	0	1	1	1	0	0	0	0	NA	0	0	1	0	0	1	1	1	9	17	1	1
305	4	0		Delayed antibiotic prescribing strategies for respiratory tract infections in primary care: pragmatic, factorial, randomised controlled trial.	To estimate the effectiveness of different strategies involving delayed antibiotic prescription for acute respiratory tract infections. Open, pragmatic, parallel group, factorial, randomised controlled trial. Primary care in the United Kingdom. 889 patients aged 3 years and over with acute respiratory tract infection, recruited between 3 March 2010 and 28 March 2012 by 53 health professionals in …	1	1	1	1	1	1	1	0	0	0	0	NA	0	0	1	0	0	1	1	0	10	17	1	0
306	4	0		Effect of behavioural-educational intervention on sleep for primiparous women and their infants in early postpartum: multisite randomised controlled trial.	To evaluate the effectiveness of a behavioural-educational sleep intervention delivered in the early postpartum in improving maternal and infant sleep. Randomised controlled trial. Postpartum units of two university affiliated hospitals. 246 primiparous women and their infants randomised while in hospital with an internet based randomisation service to intervention (n=123) or usual care (n=123) g…	1	0	1	1	1	1	1	1	0	0	0	NA	1	1	1	1	0	1	1	0	13	17	1	0
307	2	0		Spinal manipulation and home exercise with advice for subacute and chronic back-related leg pain: a trial with adaptive allocation.	Back-related leg pain (BRLP) is often disabling and costly, and there is a paucity of research to guide its management. To determine whether spinal manipulative therapy (SMT) plus home exercise and advice (HEA) compared with HEA alone reduces leg pain in the short and long term in adults with BRLP. Controlled pragmatic trial with allocation by minimization conducted from 2007 to 2011. (ClinicalTr…	0	1	1	1	1	1	1	1	0	1	0	0	0	0	0	1	1	1	1	1	12	18	1	1
308	2	0		Epidural steroids, etanercept, or saline in subacute sciatica: a multicenter, randomized trial.	Perineural inhibitors of tumor necrosis factor have recently generated intense interest as an alternative to epidural steroid injections for lumbosacral radiculopathy. To evaluate whether epidural steroids, etanercept, or saline better improves pain and function in adults with lumbosacral radiculopathy. A multicenter, 3-group, randomized, placebo-controlled trial conducted from 2008 to 2011. Rand…	1	0	1	0	1	1	1	1	0	1	1	1	0	0	0	1	0	1	1	1	11	18	1	1
309	5	0		Effect of enhanced information, values clarification, and removal of financial barriers on use of prenatal genetic testing: a randomized clinical trial.	Prenatal genetic testing guidelines recommend providing patients with detailed information to allow informed, preference-based screening and diagnostic testing decisions. The effect of implementing these guidelines is not well understood. To analyze the effect of a decision-support guide and elimination of financial barriers to testing on use of prenatal genetic testing and decision making among …	1	0	1	1	1	1	1	0	0	0	0	NA	1	0	1	1	0	1	1	0	11	17	1	1
311	5	0		Effect of a postdischarge virtual ward on readmission or death for high-risk patients: a randomized clinical trial.	Hospital readmissions are common and costly, and no single intervention or bundle of interventions has reliably reduced readmissions. Virtual wards, which use elements of hospital care in the community, have the potential to reduce readmissions, but have not yet been rigorously evaluated. To determine whether a virtual ward-a model of care that uses some of the systems of a hospital ward to provi…	1	0	1	1	1	1	1	0	0	0	0	NA	1	1	1	1	0	1	1	0	12	17	1	0
312	3	1		Focal psychodynamic therapy, cognitive behaviour therapy, and optimised treatment as usual in outpatients with anorexia nervosa (ANTOP study): randomised controlled trial.	Psychotherapy is the treatment of choice for patients with anorexia nervosa, although evidence of efficacy is weak. The Anorexia Nervosa Treatment of OutPatients (ANTOP) study aimed to assess the efficacy and safety of two manual-based outpatient treatments for anorexia nervosa--focal psychodynamic therapy and enhanced cognitive behaviour therapy--versus optimised treatment as usual. The ANTOP st…	1	0	1	1	1	1	1	0	0	0	0	NA	1	1	1	1	1	1	1	1	14	17	1	1
313	5	1	"Dr Hallstrom reported receiving grants, support for travel to meetings, fees for participating in review activities, payment for writing or reviewing a manuscript, and provision for writing assistance, medicines, equipment, or administrative support from the National Heart, Lung, and Blood Institute"	Effect of prehospital induction of mild hypothermia on survival and neurological status among adults with cardiac arrest: a randomized clinical trial.	Hospital cooling improves outcome after cardiac arrest, but prehospital cooling immediately after return of spontaneous circulation may result in better outcomes. To determine whether prehospital cooling improves outcomes after resuscitation from cardiac arrest in patients with ventricular fibrillation (VF) and without VF. A randomized clinical trial that assigned adults with prehospital cardiac …	1	0	1	1	1	1	1	0	0	0	0	NA	1	1	1	1	0	1	1	0	12	17	1	0
314	2	0		Impaired insulin signaling in human adipocytes after experimental sleep restriction: a randomized, crossover study.	Insufficient sleep increases the risk for insulin resistance, type 2 diabetes, and obesity, suggesting that sleep restriction may impair peripheral metabolic pathways. Yet, a direct link between sleep restriction and alterations in molecular metabolic pathways in any peripheral human tissue has not been shown. To determine whether sleep restriction results in reduced insulin sensitivity in subcut…	1	1	1	1	1	1	1	0	0	0	0	NA	1	1	1	1	0	1	0	1	13	17	1	1
315	5	0		Effect of optional home initiation of HIV care following HIV self-testing on antiretroviral therapy initiation among adults in Malawi: a randomized clinical trial.	Self-testing for HIV infection may contribute to early diagnosis of HIV, but without necessarily increasing antiretroviral therapy (ART) initiation. To investigate whether offering optional home initiation of HIV care after HIV self-testing might increase demand for ART initiation, compared with HIV self-testing accompanied by facility-based services only. Cluster randomized trial conducted in Bl…	1	1	1	1	1	1	1	0	0	0	0	NA	1	1	1	1	0	1	1	0	13	17	1	1
316	5	0		Effects of a fixed-dose combination strategy on adherence and risk factors in patients with or at high risk of CVD: the UMPIRE randomized clinical trial.	Most patients with cardiovascular disease (CVD) do not take recommended medications long-term. The use of fixed-dose combinations (FDCs) improves adherence in several clinical areas. Previous trials of cardiovascular FDCs have assessed short-term effects compared with placebo or no treatment. To assess whether FDC delivery of aspirin, statin, and 2 blood pressure-lowering agents vs usual care imp…	1	1	1	1	1	1	1	0	0	1	1	1	1	0	1	1	1	1	1	0	14	18	1	1
317	5	0		Effect of heart rate control with esmolol on hemodynamic and clinical outcomes in patients with septic shock: a randomized clinical trial.	beta-Blocker therapy may control heart rate and attenuate the deleterious effects of beta-adrenergic receptor stimulation in septic shock. However, beta-Blockers are not traditionally used for this condition and may worsen cardiovascular decompensation related through negative inotropic and hypotensive effects. To investigate the effect of the short-acting beta-blocker esmolol in patients with se…	1	1	1	1	1	1	1	0	0	0	0	NA	1	1	1	1	0	1	1	0	13	17	1	1
318	3	0		Exercise for depression in elderly residents of care homes: a cluster-randomised controlled trial.	Depression is common and is associated with poor outcomes among elderly care-home residents. Exercise is a promising low-risk intervention for depression in this population. We tested the hypothesis that a moderate intensity exercise programme would reduce the burden of depressive symptoms in residents of care homes. We did a cluster-randomised controlled trial in care homes in two regions in Eng…	1	1	1	1	1	1	1	0	0	1	1	1	1	0	1	1	0	1	1	1	14	18	1	0
319	1	0		Darapladib for preventing ischemic events in stable coronary heart disease.	Elevated lipoprotein-associated phospholipase A2 activity promotes the development of vulnerable atherosclerotic plaques, and elevated plasma levels of this enzyme are associated with an increased risk of coronary events. Darapladib is a selective oral inhibitor of lipoprotein-associated phospholipase A2. In a double-blind trial, we randomly assigned 15,828 patients with stable coronary heart dis…	0	1	1	1	1	1	1	0	0	0	0	NA	1	1	1	1	0	1	1	1	13	17	1	0
320	4	0		Internet based vascular risk factor management for patients with clinically manifest vascular disease: randomised controlled trial.	To investigate whether an internet based, nurse led vascular risk factor management programme promoting self management on top of usual care is more effective than usual care alone in reducing vascular risk factors in patients with clinically manifest vascular disease. Prospective randomised controlled trial. Multicentre trial in secondary and tertiary healthcare setting. 330 patients with a rece…	1	1	1	1	1	1	1	0	0	0	0	NA	0	0	1	1	0	1	1	0	11	17	1	1
321	2	0		Rilonacept for colchicine-resistant or -intolerant familial Mediterranean fever: a randomized trial.	Currently, there is no proven alternative therapy for patients with familial Mediterranean fever (FMF) that is resistant to or intolerant of colchicine. Interleukin-1 is a key proinflammatory cytokine in FMF. To assess the efficacy and safety of rilonacept, an interleukin-1 decoy receptor, in treating patients with colchicine-resistant or -intolerant FMF. Randomized, double-blind, single-particip…	1	1	1	0	1	1	1	0	0	0	0	NA	0	0	1	1	0	1	1	1	11	17	1	1
322	5	0		Effects of intensive diet and exercise on knee joint loads, inflammation, and clinical outcomes among overweight and obese adults with knee osteoarthritis: the IDEA randomized clinical trial.	Knee osteoarthritis (OA), a common cause of chronic pain and disability, has biomechanical and inflammatory origins and is exacerbated by obesity. To determine whether a >10% reduction in body weight induced by diet, with or without exercise, would improve mechanistic and clinical outcomes more than exercise alone. Single-blind, 18-month, randomized clinical trial at Wake Forest University betwee…	1	1	1	1	1	1	1	0	0	1	1	1	0	0	1	1	0	1	1	0	12	18	1	1
323	1	1		Ledipasvir and sofosbuvir for untreated HCV genotype 1 infection.	In phase 2 studies, treatment with the all-oral combination of the nucleotide polymerase inhibitor sofosbuvir and the NS5A inhibitor ledipasvir resulted in high rates of sustained virologic response among previously untreated patients with hepatitis C virus (HCV) genotype 1 infection. We conducted a phase 3, open-label study involving previously untreated patients with chronic HCV genotype 1 infe…	0	1	1	0	1	1	1	0	0	0	0	NA	0	0	1	1	1	1	1	1	11	17	1	1
324	2	0		Improved immunogenicity with high-dose seasonal influenza vaccine in HIV-infected persons: a single-center, parallel, randomized trial.	HIV-infected persons have less robust antibody responses to influenza vaccines. To compare the immunogenicity of high-dose influenza vaccine with that of standard dosing in HIV-positive participants. Randomized, double-blind, controlled trial. (ClinicalTrials.gov: NCT01262846) The MacGregor Clinic of the Hospital of the University of Pennsylvania, Philadelphia, from 27 October 2010 to 27 March 20…	1	0	1	1	1	1	1	0	0	1	1	1	1	1	1	1	1	1	0	1	14	18	1	1
325	3	0		Early palliative care for patients with advanced cancer: a cluster-randomised controlled trial.	Patients with advanced cancer have reduced quality of life, which tends to worsen towards the end of life. We assessed the effect of early palliative care in patients with advanced cancer on several aspects of quality of life. The study took place at the Princess Margaret Cancer Centre (Toronto, ON, Canada), between Dec 1, 2006, and Feb 28, 2011. 24 medical oncology clinics were cluster randomise…	1	1	1	1	1	1	1	1	0	1	1	1	1	0	1	1	0	1	1	1	15	18	1	1
326	3	0		A gender-sensitised weight loss and healthy living programme for overweight and obese men delivered by Scottish Premier League football clubs (FFIT): a pragmatic randomised controlled trial.	The prevalence of male obesity is increasing but few men take part in weight loss programmes. We assessed the effect of a weight loss and healthy living programme on weight loss in football (soccer) fans. We did a two-group, pragmatic, randomised controlled trial of 747 male football fans aged 35-65 years with a body-mass index (BMI) of 28 kg/m(2) or higher from 13 Scottish professional football …	1	1	1	1	1	1	1	0	0	0	0	NA	1	1	1	1	1	1	1	1	15	17	1	1
327	2	0		Oral high-dose multivitamins and minerals after myocardial infarction: a randomized trial.	Whether high-dose multivitamins are effective for secondary prevention of atherosclerotic disease is unknown. To assess whether oral multivitamins reduce cardiovascular events and are safe. Double-blind, placebo-controlled, 2 x 2 factorial, multicenter, randomized trial. (ClinicalTrials.gov: NCT00044213) 134 U.S. and Canadian academic and clinical sites. 1708 patients aged 50 years or older who h…	1	1	1	1	1	1	1	0	0	1	1	1	1	0	1	1	1	1	1	1	15	18	1	0
328	2	0		Spinal manipulation, medication, or home exercise with advice for acute and subacute neck pain: a randomized trial.	Mechanical neck pain is a common condition that affects an estimated 70% of persons at some point in their lives. Little research exists to guide the choice of therapy for acute and subacute neck pain. To determine the relative efficacy of spinal manipulation therapy (SMT), medication, and home exercise with advice (HEA) for acute and subacute neck pain in both the short and long term. Randomized…	1	1	1	1	0	1	1	0	0	1	1	1	0	0	1	0	0	1	1	1	11	18	1	1
329	1	0		Idelalisib and rituximab in relapsed chronic lymphocytic leukemia.	Patients with relapsed chronic lymphocytic leukemia (CLL) who have clinically significant coexisting medical conditions are less able to undergo standard chemotherapy. Effective therapies with acceptable side-effect profiles are needed for this patient population. In this multicenter, randomized, double-blind, placebo-controlled, phase 3 study, we assessed the efficacy and safety of idelalisib, a…	0	1	1	1	1	1	1	0	0	1	1	1	1	0	1	1	1	1	1	1	14	18	1	1
330	1	0		Spread of artemisinin resistance in Plasmodium falciparum malaria.	Artemisinin resistance in Plasmodium falciparum has emerged in Southeast Asia and now poses a threat to the control and elimination of malaria. Mapping the geographic extent of resistance is essential for planning containment and elimination strategies. Between May 2011 and April 2013, we enrolled 1241 adults and children with acute, uncomplicated falciparum malaria in an open-label trial at 15 s…	0	0	1	1	1	1	0	0	0	0	0	NA	0	0	1	1	0	1	1	1	9	17	1	1
331	4	0		Clinical score and rapid antigen detection test to guide antibiotic use for sore throats: randomised controlled trial of PRISM (primary care streptococcal management).	To determine the effect of clinical scores that predict streptococcal infection or rapid streptococcal antigen detection tests compared with delayed antibiotic prescribing. Open adaptive pragmatic parallel group randomised controlled trial. Primary care in United Kingdom. Patients aged > 3 with acute sore throat. An internet programme randomised patients to targeted antibiotic use according to: d…	1	1	1	0	1	1	1	0	0	0	0	NA	1	1	1	1	1	1	1	0	13	17	1	1
332	2	0		Pegylated interferon-alpha2a with or without low-dose ribavirin for treatment-naive patients with hepatitis C virus genotype 1 receiving hemodialysis: a randomized trial.	Data are limited on the efficacy and safety of pegylated interferon plus ribavirin for patients with hepatitis C virus genotype 1 (HCV-1) receiving hemodialysis. To compare the efficacy and safety of combination therapy with pegylated interferon plus low-dose ribavirin and pegylated interferon monotherapy for treatment-naive patients with HCV-1 receiving hemodialysis. Open-label, randomized, cont…	1	1	1	0	1	1	0	0	0	0	0	NA	1	0	1	1	0	1	1	0	10	17	1	1
333	4	0		Provision of rapid HIV tests within a health service and frequency of HIV testing among men who have sex with men: randomised controlled trial.	To determine if the provision of rapid HIV testing to men who have sex with men attending a health service would increase their frequency of HIV testing over time. Non-blinded randomised controlled trial. Public sexual health service in Australia. Men who reported having a male sexual partner within the previous year and an HIV test within the previous two years. Of 400 men entered, 370 (92.5%) c…	1	0	1	1	1	1	0	0	0	0	0	NA	1	1	1	1	0	1	1	0	11	17	1	0
334	5	0		Adjuvant chemotherapy with gemcitabine and long-term outcomes among patients with resected pancreatic cancer: the CONKO-001 randomized trial.	The prognosis for patients with pancreatic cancer is poor, even after resection with curative intent. Gemcitabine-based chemotherapy is standard treatment for advanced pancreatic cancer, but its effect on survival in the adjuvant setting has not been demonstrated. To analyze whether previously reported improvement in disease-free survival with adjuvant gemcitabine therapy translates into improved…	1	1	1	1	1	1	1	0	0	0	0	NA	1	1	1	1	0	1	1	0	13	17	1	1
335	1	0		Simvastatin in the acute respiratory distress syndrome.	Studies in animals and in vitro and phase 2 studies in humans suggest that statins may be beneficial in the treatment of the acute respiratory distress syndrome (ARDS). This study tested the hypothesis that treatment with simvastatin would improve clinical outcomes in patients with ARDS. In this multicenter, double-blind clinical trial, we randomly assigned (in a 1:1 ratio) patients with an onset…	0	1	1	1	1	1	1	0	0	1	1	1	1	1	1	1	0	1	1	1	14	18	1	1
336	3	0		Salpingotomy versus salpingectomy in women with tubal pregnancy (ESEP study): an open-label, multicentre, randomised controlled trial.	Tubal ectopic pregnancy can be surgically treated by salpingectomy, in which the affected Fallopian tube is removed, or salpingotomy, in which the tube is preserved. Despite potentially increased risks of persistent trophoblast and repeat ectopic pregnancy, salpingotomy is often preferred over salpingectomy because the preservation of both tubes is assumed to offer favourable fertility prospects,…	1	1	1	1	1	1	1	0	0	0	0	NA	1	0	1	1	0	1	1	1	13	17	1	0
337	5	0		Mechanical chest compressions and simultaneous defibrillation vs conventional cardiopulmonary resuscitation in out-of-hospital cardiac arrest: the LINC randomized trial.	A strategy using mechanical chest compressions might improve the poor outcome in out-of-hospital cardiac arrest, but such a strategy has not been tested in large clinical trials. To determine whether administering mechanical chest compressions with defibrillation during ongoing compressions (mechanical CPR), compared with manual cardiopulmonary resuscitation (manual CPR), according to guidelines,…	1	0	1	1	1	1	0	0	0	0	0	NA	1	1	1	1	0	1	1	0	11	17	1	0
338	5	0		Tadalafil for prevention of erectile dysfunction after radiotherapy for prostate cancer: the Radiation Therapy Oncology Group [0831] randomized clinical trial.	Tadalafil is used to treat erectile dysfunction after prostate cancer treatment, but its role as a preventive agent is undefined. To determine primarily whether tadalafil preserved erectile function in men treated with radiotherapy for prostate cancer, and secondarily to determine whether participant- or partner-reported overall sexual function and sexual and marital satisfaction were affected. S…	1	1	1	0	1	1	1	0	0	1	1	1	1	1	1	1	0	1	1	0	13	18	1	0
339	1	1		Comparison of pregabalin with pramipexole for restless legs syndrome.	Dopaminergic medications relieve symptoms of the restless legs syndrome (RLS) but have the potential to cause iatrogenic worsening (augmentation) of RLS with long-term treatment. Pregabalin may be an effective alternative. In this 52-week, randomized, double-blind trial, we assessed efficacy and augmentation in patients with RLS who were treated with pregabalin as compared with placebo and pramip…	0	0	1	0	1	1	1	0	0	1	1	1	1	1	1	1	1	1	1	1	13	18	1	1
340	2	0		Escitalopram for the prevention of peginterferon-alpha2a-associated depression in hepatitis C virus-infected patients without previous psychiatric disease: a randomized trial.	Depression is a major complication during treatment of chronic hepatitis C virus (HCV) infection with interferon-alpha (IFN-alpha). It is unclear whether antidepressants can prevent IFN-induced depression in patients without psychiatric risk factors. To examine whether preemptive antidepressant treatment with escitalopram can decrease the incidence or severity of depression associated with pegyla…	1	1	1	1	1	1	1	0	0	1	1	1	1	0	1	1	0	1	1	1	14	18	1	1
341	4	0		Effectiveness of interdisciplinary primary care approach to reduce disability in community dwelling frail older people: cluster randomised controlled trial.	To evaluate whether an interdisciplinary primary care approach for community dwelling frail older people is more effective than usual care in reducing disability and preventing (further) functional decline. Cluster randomised controlled trial. 12 general practices in the south of the Netherlands 346 frail older people (score > 5 on Groningen Frailty Indicator) were included; 270 (78%) completed t…	1	1	1	1	1	1	1	0	0	0	0	NA	1	0	1	0	0	1	1	0	11	17	1	0
342	4	0		Effect of routine controlled cord traction as part of the active management of the third stage of labour on postpartum haemorrhage: multicentre randomised controlled trial (TRACOR).	To assess the impact of controlled cord traction on the incidence of postpartum haemorrhage and other characteristics of the third stage of labour in a high resource setting. Randomised controlled trial. Five university hospital maternity units in France. Women aged 18 or more with a singleton fetus at 35 or more weeks' gestation and planned vaginal delivery. Women were randomly assigned to manag…	1	0	1	1	1	1	0	0	0	0	0	NA	0	0	1	1	0	1	1	0	9	17	1	0
343	3	0		Alternative treatments to inhibit VEGF in age-related choroidal neovascularisation: 2-year findings of the IVAN randomised controlled trial.	Bevacizumab has been suggested to have similar effectiveness to ranibizumab for treatment of neovascular age-related macular degeneration. The Inhibition of VEGF in Age-related choroidal Neovascularisation (IVAN) trial was designed to compare these drugs and different regimens. Here, we report the findings at the prespecified 2-year timepoint. In a multicentre, 2x2 factorial, non-inferiority rand…	1	1	1	1	1	1	1	0	0	1	1	1	1	1	1	1	0	1	1	1	15	18	1	0
344	1	0		A randomized trial of epidural glucocorticoid injections for spinal stenosis.	Epidural glucocorticoid injections are widely used to treat symptoms of lumbar spinal stenosis, a common cause of pain and disability in older adults. However, rigorous data are lacking regarding the effectiveness and safety of these injections. In a double-blind, multisite trial, we randomly assigned 400 patients who had lumbar central spinal stenosis and moderate-to-severe leg pain and disabili…	1	0	0	1	1	1	1	0	0	0	0	NA	0	0	1	1	0	1	1	1	10	17	1	0
345	2	0		Weight loss, cardiovascular risk factors, and quality of life after gastric bypass and duodenal switch: a randomized trial.	Gastric bypass and duodenal switch are currently performed bariatric surgical procedures. Uncontrolled studies suggest that duodenal switch induces greater weight loss than gastric bypass. To determine whether duodenal switch leads to greater weight loss and more favorable improvements in cardiovascular risk factors and quality of life than gastric bypass. Randomized, parallel-group trial. (Clini…	1	1	1	1	1	1	1	0	1	0	0	NA	1	1	1	1	1	1	1	1	16	17	1	1
346	5	0		Efficacy of varenicline combined with nicotine replacement therapy vs varenicline alone for smoking cessation: a randomized clinical trial.	Behavioral approaches and pharmacotherapy are of proven benefit in assisting smokers to quit, but it is unclear whether combining nicotine replacement therapy (NRT) with varenicline to improve abstinence is effective and safe. To evaluate the efficacy and safety of combining varenicline and a nicotine patch vs varenicline alone in smoking cessation. Randomized, blinded, placebo-controlled clinica…	1	1	1	1	1	1	1	0	0	1	0	0	1	0	1	1	0	1	1	0	12	18	1	1
347	5	0		Prolonged exposure vs supportive counseling for sexual abuse-related PTSD in adolescent girls: a randomized clinical trial.	Evidence-based treatments for posttraumatic stress disorder (PTSD) have not been established for adolescents despite high prevalence of PTSD in this population. To examine the effects of counselor-delivered prolonged exposure therapy compared with supportive counseling for adolescents with PTSD. A single-blind, randomized clinical trial of 61 adolescent girls with PTSD using a permuted block desi…	1	0	1	0	1	1	1	0	0	1	0	0	1	0	1	1	0	1	1	0	10	18	1	1
348	1	1		Efficacy and safety of nintedanib in idiopathic pulmonary fibrosis.	Nintedanib (formerly known as BIBF 1120) is an intracellular inhibitor that targets multiple tyrosine kinases. A phase 2 trial suggested that treatment with 150 mg of nintedanib twice daily reduced lung-function decline and acute exacerbations in patients with idiopathic pulmonary fibrosis. We conducted two replicate 52-week, randomized, double-blind, phase 3 trials (INPULSIS-1 and INPULSIS-2) to…	0	1	0	1	1	1	1	0	0	1	1	1	1	1	1	1	1	1	1	1	14	18	1	1
349	3	0	"Kristen Andersen, Autumn Kelly, Vojislav Pejovi?, Leah Richmond, and Bill Sterling of Prescott Medical Communications Group (Chicago, IL, USA) assisted with literature searches, editing, creation of graphs and tables, circulation of drafts among the authors, and formatting of the manuscript for submission."	Efficacy and safety of nebivolol and valsartan as fixed-dose combination in hypertension: a randomised, multicentre study.	The fixed-dose combination of any two antihypertensive drugs from different drug classes is typically more effective in reducing blood pressure than a dose increase of component monotherapy. We assessed the efficacy and safety of a fixed-dose combination of a vasodilating beta blocker (nebivolol) and an angiotensin II receptor blocker (valsartan) in adults with hypertension. We did an 8-week, pha…	1	1	0	1	1	1	1	0	0	1	1	1	1	1	1	1	1	1	1	1	15	18	1	1
350	2	0		A comparison of the effects of 2 types of massage and usual care on chronic low back pain: a randomized, controlled trial.	Few studies have evaluated the effectiveness of massage for chronic low back pain. To compare the effectiveness of 2 types of massage and usual care for chronic back pain. Parallel-group randomized, controlled trial. Randomization was computer-generated, with centralized allocation concealment. Participants were blinded to massage type but not to assignment to massage versus usual care. Massage t…	1	1	1	1	0	1	1	1	1	1	1	1	1	0	0	1	0	1	1	1	14	18	1	1
351	1	1		Phase 2b trial of interferon-free therapy for hepatitis C virus genotype 1.	An interferon-free combination of the protease inhibitor ABT-450 with ritonavir (ABT-450/r), the nonnucleoside polymerase inhibitor ABT-333, and ribavirin showed efficacy against the hepatitis C virus (HCV) in a pilot study involving patients with HCV genotype 1 infection. The addition of another potent agent, the NS5A inhibitor ABT-267, may improve efficacy, especially in difficult-to-treat pati…	0	0	1	0	1	1	1	0	0	0	0	NA	0	0	1	1	1	1	1	1	10	17	1	1
352	2	0		Atazanavir plus ritonavir or efavirenz as part of a 3-drug regimen for initial treatment of HIV-1.	Limited data compare once-daily options for initial therapy for HIV-1. To compare time to virologic failure; first grade-3 or -4 sign, symptom, or laboratory abnormality (safety); and change or discontinuation of regimen (tolerability) for atazanavir plus ritonavir with efavirenz-containing initial therapy for HIV-1. A randomized equivalence trial accrued from September 2005 to November 2007, wit…	0	1	0	0	1	1	1	1	1	1	1	1	1	0	0	1	0	1	1	1	12	18	1	1
353	2	0		Warfarin dose assessment every 4 weeks versus every 12 weeks in patients with stable international normalized ratios: a randomized trial.	Guidelines recommend that patients receiving warfarin undergo international normalized ratio (INR) monitoring every 4 weeks. To investigate whether assessment of warfarin dosing every 12 weeks is as safe as assessment every 4 weeks. Noninferiority randomized trial. The randomization schedule (in a 1:1 ratio) was computer-generated, and allocation was concealed until the database was locked by usi…	1	1	0	0	1	1	1	1	1	1	1	1	1	0	1	1	0	1	1	1	14	18	1	1
354	2	1		Tofacitinib in combination with nonbiologic disease-modifying antirheumatic drugs in patients with active rheumatoid arthritis: a randomized trial.	Many patients with rheumatoid arthritis (RA) do not achieve adequate and safe responses with disease-modifying antirheumatic drugs (DMARDs). Tofacitinib is a novel, oral, Janus kinase inhibitor that treats RA. To evaluate the efficacy and safety of tofacitinib in combination with nonbiologic DMARDs. 1-year, double-blind, randomized trial (ClinicalTrials.gov: NCT00856544). 114 centers in 19 countr…	1	0	0	0	1	1	1	0	0	1	0	0	0	0	1	0	1	1	1	1	9	18	0	1
355	4	0		Rapid diagnostic tests to improve treatment of malaria and other febrile illnesses: patient randomised effectiveness trial in primary care clinics in Afghanistan.	To assess the impact of rapid diagnostic tests on the diagnostic accuracy and treatment of malaria and non-severe fever in an Asian setting. Patient randomised trial in primary level clinics. Two areas of Afghanistan where Plasmodium vivax and Plasmodium falciparum are endemic; one area with moderate transmission (eastern region) and one with low transmission (northern region). 5794 patients of a…	1	0	1	1	1	1	1	0	0	0	0	NA	0	1	1	0	0	1	0	0	9	17	1	1
356	3	0		Rituximab plus cyclophosphamide, doxorubicin, vincristine, and prednisolone in patients with newly diagnosed diffuse large B-cell non-Hodgkin lymphoma: a phase 3 comparison of dose intensification with 14-day versus 21-day cycles.	Dose intensification with a combination of cyclophosphamide, doxorubicin, vincristine, and prednisolone (CHOP) every 2 weeks improves outcomes in patients older than 60 years with diffuse large B-cell lymphoma compared with CHOP every 3 weeks. We investigated whether this survival benefit from dose intensification persists in the presence of rituximab (R-CHOP) in all age groups. Patients (aged >1…	0	0	1	0	1	1	1	0	0	1	0	0	1	1	1	0	0	1	1	1	10	18	1	0
357	3	0		Feasibility, accuracy, and clinical effect of point-of-care Xpert MTB/RIF testing for tuberculosis in primary-care settings in Africa: a multicentre, randomised, controlled trial.	The Xpert MTB/RIF test for tuberculosis is being rolled out in many countries, but evidence is lacking regarding its implementation outside laboratories, ability to inform same-day treatment decisions at the point of care, and clinical effect on tuberculosis-related morbidity. We aimed to assess the feasibility, accuracy, and clinical effect of point-of-care Xpert MTB/RIF testing at primary-care …	1	1	1	1	1	1	1	1	0	0	0	NA	1	1	1	0	0	1	1	1	14	17	1	0
358	4	0		Comprehensive self management and routine monitoring in chronic obstructive pulmonary disease patients in general practice: randomised controlled trial.	To assess the long term effects of two different modes of disease management (comprehensive self management and routine monitoring) on quality of life (primary objective), frequency and patients' management of exacerbations, and self efficacy (secondary objectives) in patients with chronic obstructive pulmonary disease (COPD) in general practice. 24 month, multicentre, investigator blinded, three…	1	1	1	1	1	1	1	0	0	1	1	1	1	0	0	0	0	1	1	0	11	18	1	0
359	1	1		Effects of an anti-TSLP antibody on allergen-induced asthmatic responses.	Thymic stromal lymphopoietin (TSLP) is an epithelial-cell-derived cytokine that may be important in initiating allergic inflammation. AMG 157 is a human anti-TSLP monoclonal immunoglobulin G2 that binds human TSLP and prevents receptor interaction. In this double-blind, placebo-controlled study, we randomly assigned 31 patients with mild allergic asthma to receive three monthly doses of AMG 157 (…	0	1	0	0	1	1	1	0	0	1	0	0	0	0	0	0	1	1	1	1	8	18	0	1
360	1	1		Lanreotide in metastatic enteropancreatic neuroendocrine tumors.	Somatostatin analogues are commonly used to treat symptoms associated with hormone hypersecretion in neuroendocrine tumors; however, data on their antitumor effects are limited. We conducted a randomized, double-blind, placebo-controlled, multinational study of the somatostatin analogue lanreotide in patients with advanced, well-differentiated or moderately differentiated, nonfunctioning, somatos…	0	0	1	0	1	1	1	0	0	1	0	0	1	0	1	0	1	1	1	1	10	18	1	1
361	1	0		Single-dose oritavancin in the treatment of acute bacterial skin infections.	Oritavancin is a lipoglycopeptide with bactericidal activity against gram-positive bacteria. Its concentration-dependent activity and prolonged half-life allow for single-dose treatment. We conducted a randomized, double-blind trial in which adults with acute bacterial skin and skin-structure infections received either a single intravenous dose of 1200 mg of oritavancin or a regimen of intravenou…	0	0	0	0	1	1	1	0	0	1	0	0	1	0	1	1	1	1	1	1	10	18	1	1
362	4	0		Clinical effectiveness of collaborative care for depression in UK primary care (CADET): cluster randomised controlled trial.	To compare the clinical effectiveness of collaborative care with usual care in the management of patients with moderate to severe depression. Cluster randomised controlled trial. 51 primary care practices in three primary care districts in the United Kingdom. 581 adults aged 18 years and older who met ICD-10 (international classification of diseases, 10th revision) criteria for a depressive episo…	1	1	1	1	1	1	1	0	0	0	0	NA	1	0	1	1	0	1	1	0	12	17	1	1
363	3	0		Electronic cigarettes for smoking cessation: a randomised controlled trial.	Electronic cigarettes (e-cigarettes) can deliver nicotine and mitigate tobacco withdrawal and are used by many smokers to assist quit attempts. We investigated whether e-cigarettes are more effective than nicotine patches at helping smokers to quit. We did this pragmatic randomised-controlled superiority trial in Auckland, New Zealand, between Sept 6, 2011, and July 5, 2013. Adult (>18 years) smo…	1	1	1	0	1	1	1	1	0	0	0	NA	1	1	1	1	1	1	1	1	15	17	1	0
364	3	0		Comprehensive physiotherapy exercise programme or advice for chronic whiplash (PROMISE): a pragmatic randomised controlled trial.	Evidence suggests that brief physiotherapy programmes are as effective for acute whiplash-associated disorders as more comprehensive programmes; however, whether this also holds true for chronic whiplash-associated disorders is unknown. We aimed to estimate the effectiveness of a comprehensive exercise programme delivered by physiotherapists compared with advice in people with a chronic whiplash-…	1	1	0	0	1	1	1	1	1	0	0	NA	1	0	0	1	1	1	1	1	13	17	1	0
365	3	0		2 years versus 1 year of adjuvant trastuzumab for HER2-positive breast cancer (HERA): an open-label, randomised controlled trial.	Trastuzumab has established efficacy against breast cancer with overexpression or amplification of the HER2 oncogene. The standard of care is 1 year of adjuvant trastuzumab, but the optimum duration of treatment is unknown. We compared 2 years of treatment with trastuzumab with 1 year of treatment, and updated the comparison of 1 year of trastuzumab versus observation at a median follow-up of 8 y…	1	0	0	0	1	1	1	0	0	0	0	NA	0	1	1	0	1	1	1	1	10	17	1	0
366	5	0		Effects of individual physician-level and practice-level financial incentives on hypertension care: a randomized trial.	Pay for performance is intended to align incentives to promote high-quality care, but results have been contradictory. To test the effect of explicit financial incentives to reward guideline-recommended hypertension care. Cluster randomized trial of 12 Veterans Affairs outpatient clinics with 5 performance periods and a 12-month washout that enrolled 83 primary care physicians and 42 nonphysician…	1	1	0	1	1	1	1	0	0	0	0	NA	0	0	1	1	0	1	1	0	10	17	1	0
367	2	0		Effects of low-carbohydrate and low-fat diets: a randomized trial.	Low-carbohydrate diets are popular for weight loss, but their cardiovascular effects have not been well-studied, particularly in diverse populations. To examine the effects of a low-carbohydrate diet compared with a low-fat diet on body weight and cardiovascular risk factors. A randomized, parallel-group trial. (ClinicalTrials.gov: NCT00609271). A large academic medical center. 148 men and women …	1	1	0	1	1	1	1	0	0	0	0	NA	0	1	0	1	0	1	1	1	11	17	1	1
368	1	1		Oral GS-5806 activity in a respiratory syncytial virus challenge study.	Respiratory syncytial virus (RSV) is a common cause of infant hospitalizations and is increasingly recognized as a cause of considerable morbidity and mortality. No accepted antiviral treatment exists. We conducted a double-blind, placebo-controlled study of GS-5806, an oral RSV-entry inhibitor, in healthy adults who received a clinical challenge strain of RSV intranasally. Participants were moni…	0	0	0	0	1	1	1	0	0	1	0	0	0	0	1	0	1	1	1	1	8	18	0	1
369	5	0		Prednisolone with vs without pentoxifylline and survival of patients with severe alcoholic hepatitis: a randomized clinical trial.	Prednisolone or pentoxifylline is recommended for severe alcoholic hepatitis, a life-threatening disease. The benefit of their combination is unknown. To determine whether the addition of pentoxifylline to prednisolone is more effective than prednisolone alone. Multicenter, randomized, double-blind clinical trial conducted between December 2007 and March 2010 in 1 Belgian and 23 French hospitals …	1	0	1	0	1	1	1	0	0	1	0	0	1	0	1	0	0	1	1	0	9	18	0	0
370	3	0		Effectiveness of a community-based intervention for people with schizophrenia and their caregivers in India (COPSI): a randomised controlled trial.	Observational evidence suggests that community-based services for people with schizophrenia can be successfully provided by community health workers, when supervised by specialists, in low-income and middle-income countries. We did the COmmunity care for People with Schizophrenia in India (COPSI) trial to compare the effectiveness of a collaborative community-based care intervention with standard…	1	1	1	1	1	1	1	1	0	1	1	1	1	0	0	1	1	1	1	1	15	18	1	1
371	1	0		CPAP, weight loss, or both for obstructive sleep apnea.	BACKGROUNd: Obesity and obstructive sleep apnea tend to coexist and are associated with inflammation, insulin resistance, dyslipidemia, and high blood pressure, but their causal relation to these abnormalities is unclear. We randomly assigned 181 patients with obesity, moderate-to-severe obstructive sleep apnea, and serum levels of C-reactive protein (CRP) greater than 1.0 mg per liter to receive…	0	0	0	0	0	1	1	0	0	0	0	NA	0	0	0	0	0	1	1	1	5	17	0	0
372	3	0		Caesarean section surgical techniques (CORONIS): a fractional, factorial, unmasked, randomised controlled trial.	Variations exist in the surgical techniques used for caesarean section and many have not been rigorously assessed in randomised controlled trials. We aimed to assess whether any surgical techniques were associated with improved outcomes for women and babies. CORONIS was a pragmatic international 2x2x2x2x2 non-regular fractional, factorial, unmasked, randomised controlled trial that examined five …	1	1	1	0	1	1	1	1	1	1	1	1	0	0	0	1	1	1	1	1	14	18	1	0
373	2	0		Long-term multivitamin supplementation and cognitive function in men: a randomized trial.	Despite widespread use of multivitamin supplements, their effect on cognitive health-a critical issue with aging-remains inconclusive. To date, no long-term clinical trials have studied multivitamin use and cognitive decline in older persons. To evaluate whether long-term multivitamin supplementation affects cognitive health in later life. Randomized, double-blind, placebo-controlled trial of a m…	1	0	1	0	0	1	1	0	0	1	0	0	0	0	0	1	0	1	1	1	8	18	0	0
374	1	0		Rosuvastatin for sepsis-associated acute respiratory distress syndrome.	In the acute respiratory distress syndrome (ARDS), inflammation in the lungs and other organs can cause life-threatening organ failure. Inhibitors of 3-hydroxy-3-methylglutaryl coenzyme A reductase (statins) can modulate inflammatory responses. Previous observational studies suggested that statins improved clinical outcomes in patients with sepsis. We hypothesized that rosuvastatin therapy would …	0	0	0	0	0	1	1	0	0	1	0	0	0	0	1	1	1	1	1	1	8	18	0	0
375	5	0		Effect of endoscopic sphincterotomy for suspected sphincter of Oddi dysfunction on pain-related disability following cholecystectomy: the EPISOD randomized clinical trial.	Abdominal pain after cholecystectomy is common and may be attributed to sphincter of Oddi dysfunction. Management often involves endoscopic retrograde cholangiopancreatography (ERCP) with manometry and sphincterotomy. To determine whether endoscopic sphincterotomy reduces pain and whether sphincter manometric pressure is predictive of pain relief. Multicenter, sham-controlled, randomized trial in…	1	0	1	1	1	1	1	0	0	1	1	1	1	0	1	1	1	1	1	0	13	18	1	0
376	5	0		Effect of structured physical activity on prevention of major mobility disability in older adults: the LIFE study randomized clinical trial.	In older adults reduced mobility is common and is an independent risk factor for morbidity, hospitalization, disability, and mortality. Limited evidence suggests that physical activity may help prevent mobility disability; however, there are no definitive clinical trials examining whether physical activity prevents or delays mobility disability. To test the hypothesis that a long-term structured …	1	0	1	1	1	1	1	0	0	1	1	1	1	0	1	1	1	1	1	0	13	18	1	1
377	5	1		Effect of everolimus on survival in advanced hepatocellular carcinoma after failure of sorafenib: the EVOLVE-1 randomized clinical trial.	Aside from the multikinase inhibitor sorafenib, there are no effective systemic therapies for the treatment of advanced hepatocellular carcinoma. To assess the efficacy of everolimus in patients with advanced hepatocellular carcinoma for whom sorafenib treatment failed. EVOLVE-1 was a randomized, double-blind, phase 3 study conducted among 546 adults with Barcelona Clinic Liver Cancer stage B or …	1	0	1	0	1	1	1	0	0	1	0	0	1	0	1	1	1	1	1	0	11	18	1	0
378	5	0		Use of corticosteroids after hepatoportoenterostomy for bile drainage in infants with biliary atresia: the START randomized clinical trial.	Biliary atresia is the most common cause of end-stage liver disease in children. Controversy exists as to whether use of steroids after hepatoportoenterostomy improves clinical outcome. To determine whether the addition of high-dose corticosteroids after hepatoportoenterostomy is superior to surgery alone in improving biliary drainage and survival with the native liver. The multicenter, double-bl…	1	0	0	0	1	1	1	0	0	1	0	0	1	1	1	1	1	1	1	0	11	18	1	0
379	4	0		Effect of specific exercise strategy on need for surgery in patients with subacromial impingement syndrome: randomised controlled study.	To evaluate if a specific exercise strategy, targeting the rotator cuff and scapula stabilisers, improves shoulder function and pain more than unspecific exercises in patients with subacromial impingement syndrome, thereby decreasing the need for arthroscopic subacromial decompression. Randomised, participant and single assessor blinded, controlled study. Department of orthopaedics in a Swedish u…	1	0	1	1	1	1	1	0	0	1	1	1	0	1	1	1	0	1	1	0	12	18	1	1
380	4	0		Treatment for acute anterior cruciate ligament tear: five year outcome of randomised trial.	To compare, in young active adults with an acute anterior cruciate ligament (ACL) tear, the mid-term (five year) patient reported and radiographic outcomes between those treated with rehabilitation plus early ACL reconstruction and those treated with rehabilitation and optional delayed ACL reconstruction. Extended follow-up of prospective randomised controlled trial. Orthopaedic departments at tw…	1	0	0	1	1	1	1	0	0	0	0	NA	1	0	1	1	0	1	1	0	10	17	1	1
381	5	0		Effect of a home-based exercise program on functional recovery following rehabilitation after hip fracture: a randomized clinical trial.	For many older people, long-term functional limitations persist after a hip fracture. The efficacy of a home exercise program with minimal supervision after formal hip fracture rehabilitation ends has not been established. To determine whether a home exercise program with minimal contact with a physical therapist improved function after formal hip fracture rehabilitation ended. Randomized clinica…	1	0	0	1	1	1	1	0	0	1	1	1	1	1	1	1	0	1	1	0	12	18	1	1
382	4	0		Effect of screening and lifestyle counselling on incidence of ischaemic heart disease in general population: Inter99 randomised trial.	To investigate the effect of systematic screening for risk factors for ischaemic heart disease followed by repeated lifestyle counselling on the 10 year development of ischaemic heart disease at a population level. Randomised controlled community based trial. Suburbs of Copenhagen, Denmark. 59,616 people aged 30-60 years randomised with different age and sex randomisation ratios to an interventio…	1	0	1	1	1	1	1	0	0	0	0	NA	1	1	1	1	0	1	1	0	12	17	1	0
383	3	0		Efficacy and safety of colchicine for treatment of multiple recurrences of pericarditis (CORP-2): a multicentre, double-blind, placebo-controlled, randomised trial.	Colchicine is effective for the treatment of acute pericarditis and first recurrences. However, conclusive data are lacking for the efficacy and safety of colchicine for treatment of multiple recurrences of pericarditis. We did this multicentre, double-blind trial at four general hospitals in northern Italy. Adult patients with multiple recurrences of pericarditis (>two) were randomly assigned (1…	1	0	0	1	1	1	1	1	0	1	1	1	1	1	1	1	1	1	1	1	15	18	1	1
384	4	0		The effect of the Talking Diabetes consulting skills intervention on glycaemic control and quality of life in children with type 1 diabetes: cluster randomised controlled trial (DEPICTED study).	To evaluate the effectiveness on glycaemic control of a training programme in consultation skills for paediatric diabetes teams. Pragmatic cluster randomised controlled trial. 26 UK secondary and tertiary care paediatric diabetes services. 79 healthcare practitioners (13 teams) trained in the intervention (359 young people with type 1 diabetes aged 4-15 years and their main carers) and 13 teams a…	1	1	1	1	1	1	1	0	0	0	0	NA	0	0	1	1	0	0	1	0	10	17	1	0
385	4	0		Shared care obesity management in 3-10 year old children: 12 month outcomes of HopSCOTCH randomised trial.	To determine whether general practice surveillance for childhood obesity, followed by obesity management across primary and tertiary care settings using a shared care model, improves body mass index and related outcomes in obese children aged 3-10 years. Randomised controlled trial. 22 family practices (35 participating general practitioners) and a tertiary weight management service (three paedia…	1	0	1	1	1	1	1	0	0	1	1	1	1	1	1	1	0	1	1	0	13	18	1	0
386	4	0		Effect of n-3 long chain polyunsaturated fatty acid supplementation in pregnancy on infants' allergies in first year of life: randomised controlled trial.	To determine whether dietary n-3 long chain polyunsaturated fatty acid (LCPUFA) supplementation of pregnant women with a fetus at high risk of allergic disease reduces immunoglobulin E associated eczema or food allergy at 1 year of age. Follow-up of infants at high hereditary risk of allergic disease in the Docosahexaenoic Acid to Optimise Mother Infant Outcome (DOMInO) randomised controlled tria…	1	0	0	0	1	1	1	0	0	0	0	NA	1	1	1	1	0	1	1	0	10	17	1	0
387	3	0		Fetoscopic laser coagulation of the vascular equator versus selective coagulation for twin-to-twin transfusion syndrome: an open-label randomised controlled trial.	Monochorionic twin pregnancies complicated by twin-to-twin transfusion syndrome are typically treated with fetoscopic laser coagulation. Postoperative complications can occur due to residual vascular anastomoses on the placenta. We aimed to assess the efficacy and safety of a novel surgery technique that uses laser coagulation of the entire vascular equator (Solomon technique). We undertook an op…	1	0	1	1	1	1	1	1	1	0	0	NA	1	1	1	1	1	1	1	1	16	17	1	1
388	1	0		Ivabradine in stable coronary artery disease without clinical heart failure.	An elevated heart rate is an established marker of cardiovascular risk. Previous analyses have suggested that ivabradine, a heart-rate-reducing agent, may improve outcomes in patients with stable coronary artery disease, left ventricular dysfunction, and a heart rate of 70 beats per minute or more. We conducted a randomized, double-blind, placebo-controlled trial of ivabradine, added to standard …	0	0	1	0	1	1	1	0	0	1	0	0	0	0	1	1	1	1	1	1	10	18	1	0
389	4	0		Impact of autologous blood injections in treatment of mid-portion Achilles tendinopathy: double blind randomised controlled trial.	To assess the effectiveness of two peritendinous autologous blood injections in addition to a standardised eccentric calf strengthening programme in improving pain and function in patients with mid-portion Achilles tendinopathy. Single centre, participant and single assessor blinded, parallel group, randomised, controlled trial. Single sports medicine clinic in New Zealand. 53 adults (mean age 49…	1	1	1	1	1	1	1	0	0	1	1	1	1	1	1	1	1	1	1	0	15	18	1	0
390	3	0		Subcuticular sutures versus staples for skin closure after open gastrointestinal surgery: a phase 3, multicentre, open-label, randomised controlled trial.	Staples have been widely used for skin closure after open gastrointestinal surgery. The potential advantages of subcuticular sutures compared with staples have not been assessed. We assessed the differences in the frequency of wound complications, including superficial incisional surgical site infection and hypertrophic scar formation, depending on whether subcuticular sutures or staples are used…	1	0	1	0	1	1	1	1	0	0	0	NA	1	1	1	1	0	1	1	1	13	17	1	0
391	3	0		Effect of household and community interventions on the burden of tuberculosis in southern Africa: the ZAMSTAR community-randomised trial.	Southern Africa has had an unprecedented increase in the burden of tuberculosis, driven by the HIV epidemic. The Zambia, South Africa Tuberculosis and AIDS Reduction (ZAMSTAR) trial examined two public health interventions that aimed to reduce the burden of tuberculosis by facilitating either rapid sputum diagnosis or integrating tuberculosis and HIV services within the community. ZAMSTAR was a c…	1	1	0	1	1	1	1	1	0	0	0	NA	0	0	1	1	0	1	1	1	12	17	1	0
392	1	0		Fractional flow reserve-guided PCI for stable coronary artery disease.	We hypothesized that in patients with stable coronary artery disease and stenosis, percutaneous coronary intervention (PCI) performed on the basis of the fractional flow reserve (FFR) would be superior to medical therapy. In 1220 patients with stable coronary artery disease, we assessed the FFR in all stenoses that were visible on angiography. Patients who had at least one stenosis with an FFR of…	0	0	0	0	1	1	1	0	0	0	0	NA	0	0	1	1	0	0	1	1	7	17	0	1
393	4	0		Effects of circuit training as alternative to usual physiotherapy after stroke: randomised controlled trial.	To analyse the effect of task oriented circuit training compared with usual physiotherapy in terms of self reported walking competency for patients with stroke discharged from a rehabilitation centre to their own home. Randomised controlled trial with follow-up to 24 weeks. Multicentre trial in nine outpatient rehabilitation centres in the Netherlands Patients with stroke who were able to walk a …	1	0	1	1	1	1	1	1	0	1	1	1	1	1	0	1	1	1	1	0	14	18	1	1
394	1	0		An inactivated enterovirus 71 vaccine in healthy children.	Enterovirus 71 (EV71) is a major cause of hand, foot, and mouth disease in children and may be fatal. A vaccine against EV71 is needed. We conducted a randomized, double-blind, placebo-controlled phase 3 trial involving healthy children 6 to 71 months of age in Guangxi Zhuang Autonomous Region, China. Two doses of an inactivated EV71 vaccine or placebo were administered intramuscularly, with a 4-…	0	0	1	1	1	1	1	0	0	1	0	0	0	0	1	0	1	1	1	1	10	18	1	1
395	3	1		Individualised treatment targets for elderly patients with type 2 diabetes using vildagliptin add-on or lone therapy (INTERVAL): a 24 week, randomised, double-blind, placebo-controlled study.	Guidelines suggest setting individualised targets for glycaemic control in elderly patients with type 2 diabetes, despite no evidence. We aimed to assess the feasibility of setting and achieving individualised targets over 24 weeks along with conventional HbA1c reduction using vildagliptin versus placebo. In this multinational, double-blind, 24 week study, we enrolled drug-naive or inadequately c…	1	0	1	1	1	1	1	0	0	1	0	0	1	1	1	1	1	1	1	1	14	18	1	1
396	3	0		Clinical outcomes of Joint Crisis Plans to reduce compulsory treatment for people with psychosis: a randomised controlled trial.	The CRIMSON (CRisis plan IMpact: Subjective and Objective coercion and eNgagement) study is an individual level, randomised controlled trial that compared the effectiveness of Joint Crisis Plans (JCPs) with treatment as usual for people with severe mental illness. The JCP is a negotiated statement by a patient of treatment preferences for any future psychiatric emergency, when he or she might be …	1	0	1	1	1	1	1	0	0	1	1	1	1	0	1	1	0	1	1	1	13	18	1	0
397	1	1		Sustained remission with etanercept tapering in early rheumatoid arthritis.	We assessed the effects of reduction and withdrawal of treatment in patients with rheumatoid arthritis who had a remission while receiving etanercept-plus-methotrexate therapy. Patients with early active disease who had not previously received methotrexate or biologic therapy received 50 mg of etanercept plus methotrexate weekly for 52 weeks (open-label phase). We then randomly assigned patients …	0	0	1	0	1	1	1	0	0	1	0	0	0	0	1	1	1	1	1	1	10	18	1	1
398	3	0		Enrichment of autologous fat grafts with ex-vivo expanded adipose tissue-derived stem cells for graft survival: a randomised placebo-controlled trial.	Autologous fat grafting is increasingly used in reconstructive surgery. However, resorption rates ranging from 25% to 80% have been reported. Therefore, methods to increase graft viability are needed. Here, we report the results of a triple-blind, placebo-controlled trial to compare the survival of fat grafts enriched with autologous adipose-derived stem cells (ASCs) versus non-enriched fat graft…	1	0	0	0	1	1	1	0	0	1	0	0	0	0	1	1	1	1	1	1	10	18	1	1
399	4	0		Facilitated physical activity as a treatment for depressed adults: randomised controlled trial.	To investigate the effectiveness of facilitated physical activity as an adjunctive treatment for adults with depression presenting in primary care. Pragmatic, multicentre, two arm parallel randomised controlled trial. General practices in Bristol and Exeter. 361 adults aged 18-69 who had recently consulted their general practitioner with symptoms of depression. All those randomised had a diagnosi…	1	1	1	1	1	1	1	0	0	0	0	NA	0	0	1	1	0	1	1	0	11	17	1	0
400	3	0		Cognitive therapy for people with schizophrenia spectrum disorders not taking antipsychotic drugs: a single-blind randomised controlled trial.	Antipsychotic drugs are usually the first line of treatment for schizophrenia; however, many patients refuse or discontinue their pharmacological treatment. We aimed to establish whether cognitive therapy was effective in reducing psychiatric symptoms in people with schizophrenia spectrum disorders who had chosen not to take antipsychotic drugs. We did a single-blind randomised controlled trial a…	1	0	1	0	1	1	1	1	0	1	1	1	1	0	0	1	1	1	1	1	13	18	1	1
401	1	0		Albumin replacement in patients with severe sepsis or septic shock.	Although previous studies have suggested the potential advantages of albumin administration in patients with severe sepsis, its efficacy has not been fully established. In this multicenter, open-label trial, we randomly assigned 1818 patients with severe sepsis, in 100 intensive care units (ICUs), to receive either 20% albumin and crystalloid solution or crystalloid solution alone. In the albumin…	0	0	0	0	1	1	1	0	0	0	0	NA	0	1	1	1	0	1	1	1	9	17	1	0
402	4	0		Improving antibiotic prescribing in acute respiratory tract infections: cluster randomised trial from Norwegian general practice (prescription peer academic detailing (Rx-PAD) study).	To assess the effects of a multifaceted educational intervention in Norwegian general practice aiming to reduce antibiotic prescription rates for acute respiratory tract infections and to reduce the use of broad spectrum antibiotics. Cluster randomised controlled study. Existing continuing medical education groups were recruited and randomised to intervention or control. 79 groups, comprising 382…	1	1	1	1	1	1	1	0	0	0	0	NA	1	1	1	1	0	1	1	0	13	17	1	1
403	1	0		Atrial fibrillation in patients with cryptogenic stroke.	Atrial fibrillation is a leading preventable cause of recurrent stroke for which early detection and treatment are critical. However, paroxysmal atrial fibrillation is often asymptomatic and likely to go undetected and untreated in the routine care of patients with ischemic stroke or transient ischemic attack (TIA). We randomly assigned 572 patients 55 years of age or older, without known atrial …	0	0	1	0	1	1	1	0	0	0	0	NA	1	1	0	1	0	1	1	1	10	17	1	1
404	5	1		Anticoagulation with otamixaban and ischemic events in non-ST-segment elevation acute coronary syndromes: the TAO randomized clinical trial.	The optimal anticoagulant for patients with non-ST-segment elevation acute coronary syndromes (NSTE-ACS) managed with an invasive strategy remains controversial. To compare the clinical efficacy and safety of otamixaban, a novel intravenous direct factor Xa inhibitor, with that of unfractionated heparin plus downstream eptifibatide in patients with NSTE-ACS undergoing a planned early invasive str…	1	1	0	1	1	1	1	0	0	1	0	0	0	1	1	1	1	1	1	0	12	18	1	0
405	3	1		Sorafenib in radioactive iodine-refractory, locally advanced or metastatic differentiated thyroid cancer: a randomised, double-blind, phase 3 trial.	Patients with radioactive iodine ((131)I)-refractory locally advanced or metastatic differentiated thyroid cancer have a poor prognosis because of the absence of effective treatment options. In this study, we assessed the efficacy and safety of orally administered sorafenib in the treatment of patients with this type of cancer. In this multicentre, randomised, double-blind, placebo-controlled, ph…	1	0	1	0	1	1	1	1	1	1	1	1	1	1	1	1	1	1	1	1	16	18	1	1
406	5	0		Effect of a perioperative, cardiac output-guided hemodynamic therapy algorithm on outcomes following major gastrointestinal surgery: a randomized clinical trial and systematic review.	Small trials suggest that postoperative outcomes may be improved by the use of cardiac output monitoring to guide administration of intravenous fluid and inotropic drugs as part of a hemodynamic therapy algorithm. To evaluate the clinical effectiveness of a perioperative, cardiac output-guided hemodynamic therapy algorithm. OPTIMISE was a pragmatic, multicenter, randomized, observer-blinded trial…	1	1	1	1	1	1	1	0	0	1	1	1	1	0	1	1	0	1	1	0	13	18	1	0
407	1	0		Simvastatin for the prevention of exacerbations in moderate-to-severe COPD.	Retrospective studies have shown that statins decrease the rate and severity of exacerbations, the rate of hospitalization, and mortality in chronic obstructive pulmonary disease (COPD). We prospectively studied the efficacy of simvastatin in preventing exacerbations in a large, multicenter, randomized trial. We designed the Prospective Randomized Placebo-Controlled Trial of Simvastatin in the Pr…	0	0	1	0	1	1	1	0	0	0	0	NA	0	0	1	0	0	1	1	1	8	17	0	0
408	1	0		Ultrasonography versus computed tomography for suspected nephrolithiasis.	There is a lack of consensus about whether the initial imaging method for patients with suspected nephrolithiasis should be computed tomography (CT) or ultrasonography. In this multicenter, pragmatic, comparative effectiveness trial, we randomly assigned patients 18 to 76 years of age who presented to the emergency department with suspected nephrolithiasis to undergo initial diagnostic ultrasonog…	0	1	1	0	1	1	1	0	0	0	0	NA	1	0	1	1	0	1	0	1	10	17	1	1
409	4	0		Care in specialist medical and mental health unit compared with standard care for older people with cognitive impairment admitted to general hospital: randomised controlled trial (NIHR TEAM trial).	To develop and evaluate a best practice model of general hospital acute medical care for older people with cognitive impairment. Randomised controlled trial, adapted to take account of constraints imposed by a busy acute medical admission system. Large acute general hospital in the United Kingdom. 600 patients aged over 65 admitted for acute medical care, identified as "confused" on admission. Pa…	1	0	0	1	1	1	1	0	0	0	0	NA	0	0	1	1	0	1	1	0	9	17	1	0
410	3	1		Ramucirumab plus docetaxel versus placebo plus docetaxel for second-line treatment of stage IV non-small-cell lung cancer after disease progression on platinum-based therapy (REVEL): a multicentre, double-blind, randomised phase 3 trial.	Ramucirumab is a human IgG1 monoclonal antibody that targets the extracellular domain of VEGFR-2. We aimed to assess efficacy and safety of treatment with docetaxel plus ramucirumab or placebo as second-line treatment for patients with stage IV non-small-cell-lung cancer (NSCLC) after platinum-based therapy. In this multicentre, double-blind, randomised phase 3 trial (REVEL), we enrolled patients…	1	0	1	0	1	1	1	1	1	1	0	0	1	1	1	1	1	1	1	1	15	18	1	1
411	4	0		Early detection and intervention evaluation for people at risk of psychosis: multisite randomised controlled trial.	To determine whether cognitive therapy is effective in preventing the worsening of emerging psychotic symptoms experienced by help seeking young people deemed to be at risk for serious conditions such as schizophrenia. Multisite single blind randomised controlled trial. Diverse services at five UK sites. 288 participants aged 14-35 years (mean 20.74, SD 4.34 years) at high risk of psychosis: 144 …	1	0	0	0	1	1	1	0	0	1	0	0	1	0	0	1	0	1	1	0	8	18	0	0
412	5	0		Effect of sensor-augmented insulin pump therapy and automated insulin suspension vs standard insulin pump therapy on hypoglycemia in patients with type 1 diabetes: a randomized clinical trial.	Hypoglycemia is a critical obstacle to the care of patients with type 1 diabetes. Sensor-augmented insulin pump with automated low-glucose insulin suspension has the potential to reduce the incidence of major hypoglycemic events. To determine the incidence of severe and moderate hypoglycemia with sensor-augmented pump with low-glucose suspension compared with standard insulin pump therapy. A rand…	1	0	0	0	1	1	1	0	0	0	0	NA	1	0	1	1	1	1	1	0	10	17	1	1
413	4	0		Effect of assertive outreach after suicide attempt in the AID (assertive intervention for deliberate self harm) trial: randomised controlled trial.	To assess whether an assertive outreach intervention after suicide attempt could reduce the frequency of subsequent suicidal acts, compared with standard treatment. Randomised, parallel group, superiority trial with blinded outcome assessment. Outpatient intervention at one location at Copenhagen University Hospital, Denmark. Patients older than 12 years admitted to regional hospitals in Copenhag…	1	1	1	1	1	1	1	1	0	1	0	0	1	1	1	1	0	1	1	0	14	18	1	0
414	3	1		Linagliptin for patients aged 70 years or older with type 2 diabetes inadequately controlled with common antidiabetes treatments: a randomised, double-blind, placebo-controlled trial.	A substantial proportion of patients with type 2 diabetes are elderly (>65 years) but this group has been largely excluded from clinical studies of glucose-lowering drugs. We aimed to assess the effectiveness of linagliptin, a dipeptidyl peptidase-4 inhibitor, in elderly patients with type 2 diabetes. In this randomised, double-blind, parallel-group, multinational phase 3 study, patients aged 70 …	1	1	1	0	1	1	1	1	1	1	1	1	1	0	1	1	1	1	1	1	16	18	1	1
415	3	0		Implant-based multiparameter telemonitoring of patients with heart failure (IN-TIME): a randomised controlled trial.	An increasing number of patients with heart failure receive implantable cardioverter-defibrillators (ICDs) or cardiac resynchronisation defibrillators (CRT-Ds) with telemonitoring function. Early detection of worsening heart failure, or upstream factors predisposing to worsening heart failure, by implant-based telemonitoring might enable pre-emptive intervention and improve outcomes, but the evid…	1	0	1	1	1	1	1	1	1	1	1	1	1	1	1	1	0	1	1	1	16	18	1	1
416	4	0		Effectiveness of financial incentives to improve adherence to maintenance treatment with antipsychotics: cluster randomised controlled trial.	To test whether offering financial incentives to patients with psychotic disorders is effective in improving adherence to maintenance treatment with antipsychotics. Cluster randomised controlled trial. Community mental health teams in secondary psychiatric care in the United Kingdom. Patients with a diagnosis of schizophrenia, schizoaffective disorder, or bipolar disorder, who were prescribed lon…	1	1	1	1	1	1	1	0	0	0	0	NA	1	0	1	1	0	1	1	0	12	17	1	1
417	1	0		Efficacy of high-dose versus standard-dose influenza vaccine in older adults.	As compared with a standard-dose vaccine, a high-dose, trivalent, inactivated influenza vaccine (IIV3-HD) improves antibody responses to influenza among adults 65 years of age or older. This study evaluated whether IIV3-HD also improves protection against laboratory-confirmed influenza illness. We conducted a phase IIIb-IV, multicenter, randomized, double-blind, active-controlled trial to compare…	0	0	0	1	1	1	1	0	0	1	0	0	1	0	1	1	0	1	1	1	10	18	1	1
418	4	0		Helmet therapy in infants with positional skull deformation: randomised controlled trial.	To determine the effectiveness of helmet therapy for positional skull deformation compared with the natural course of the condition in infants aged 5-6 months. Pragmatic, single blinded, randomised controlled trial (HEADS, HElmet therapy Assessment in Deformed Skulls) nested in a prospective cohort study. 29 paediatric physiotherapy practices; helmet therapy was administered at four specialised c…	1	1	1	1	1	1	1	0	0	0	0	NA	1	1	1	1	1	1	1	0	14	17	1	0
419	1	1		Mepolizumab treatment in patients with severe eosinophilic asthma.	Some patients with severe asthma have frequent exacerbations associated with persistent eosinophilic inflammation despite continuous treatment with high-dose inhaled glucocorticoids with or without oral glucocorticoids. In this randomized, double-blind, double-dummy study, we assigned 576 patients with recurrent asthma exacerbations and evidence of eosinophilic inflammation despite high doses of …	0	0	0	0	1	1	1	0	0	1	0	0	0	0	0	1	0	1	1	1	7	18	0	1
420	3	0		Clinical and cost-effectiveness of compression hosiery versus compression bandages in treatment of venous leg ulcers (Venous leg Ulcer Study IV, VenUS IV): a randomised controlled trial.	Drawbacks exist with the standard treatment (four-layer compression bandages) for venous leg ulcers. We have therefore compared the clinical effectiveness and cost-effectiveness of two-layer compression hosiery with the four-layer bandage for the treatment of such ulcers. We undertook this pragmatic, open, randomised controlled trial with two parallel groups in 34 centres in England and Northern …	1	1	1	1	1	1	1	1	0	0	0	NA	1	1	1	1	1	1	1	1	16	17	1	0
421	4	0		Effect of offering different levels of support and free nicotine replacement therapy via an English national telephone quitline: randomised controlled trial.	To compare the effects of free nicotine replacement therapy or proactive telephone counselling in addition to standard smoking cessation support offered through a telephone quitline. Parallel group, 2 x 2 factorial, randomised controlled trial. National quitline, England. 2591 non-pregnant smokers aged 16 or more residing in England who called the quitline between February 2009 and February 2010 …	1	1	1	1	1	1	1	0	0	0	0	NA	1	0	1	1	0	1	1	0	12	17	1	0
422	2	0		Albumin dialysis with a noncell artificial liver support device in patients with acute liver failure: a randomized, controlled trial.	Albumin dialysis with the Molecular Adsorbent Recirculating System (MARS) (Gambro, Lund, Sweden), a noncell artificial liver support device, may be beneficial in acute liver failure (ALF). To determine whether MARS improves survival in ALF. Randomized, controlled trial. (ClinicalTrials.gov: NCT00224705) 16 French liver transplantation centers. 102 patients with ALF. Conventional treatment (n = 49…	1	0	0	1	1	1	1	0	0	0	0	NA	1	1	1	1	1	1	1	1	13	17	1	0
423	2	0		Salicylate (salsalate) in patients with type 2 diabetes: a randomized trial.	Short-duration studies show that salsalate improves glycemia in type 2 diabetes mellitus (T2DM). To assess 1-year efficacy and safety of salsalate in T2DM. Placebo-controlled, parallel trial; computerized randomization and centralized allocation, with patients, providers, and researchers blinded to assignment. (ClinicalTrials.gov: NCT00799643). 3 private practices and 18 academic centers in the U…	1	1	1	1	1	1	1	1	1	1	1	1	1	1	0	1	1	1	1	0	16	18	1	1
424	1	1		Dupilumab treatment in adults with moderate-to-severe atopic dermatitis.	Dupilumab, a fully human monoclonal antibody that blocks interleukin-4 and interleukin-13, has shown efficacy in patients with asthma and elevated eosinophil levels. The blockade by dupilumab of these key drivers of type 2 helper T-cell (Th2)-mediated inflammation could help in the treatment of related diseases, including atopic dermatitis. We performed randomized, double-blind, placebo-controlle…	0	0	0	0	1	1	1	0	0	1	0	0	0	0	1	1	1	1	1	0	8	18	0	1
425	3	0		Risk-adapted targeted intraoperative radiotherapy versus whole-breast radiotherapy for breast cancer: 5-year results for local control and overall survival from the TARGIT-A randomised trial.	The TARGIT-A trial compared risk-adapted radiotherapy using single-dose targeted intraoperative radiotherapy (TARGIT) versus fractionated external beam radiotherapy (EBRT) for breast cancer. We report 5-year results for local recurrence and the first analysis of overall survival. TARGIT-A was a randomised, non-inferiority trial. Women aged 45 years and older with invasive ductal carcinoma were en…	0	1	1	0	1	1	1	0	0	0	0	NA	1	1	1	1	1	1	1	1	13	17	1	1
426	1	1		A phase 3 trial of pirfenidone in patients with idiopathic pulmonary fibrosis.	In two of three phase 3 trials, pirfenidone, an oral antifibrotic therapy, reduced disease progression, as measured by the decline in forced vital capacity (FVC) or vital capacity, in patients with idiopathic pulmonary fibrosis; in the third trial, this end point was not achieved. We sought to confirm the beneficial effect of pirfenidone on disease progression in such patients. In this phase 3 st…	0	0	0	0	1	1	1	0	0	0	0	NA	0	0	0	0	1	1	1	1	7	17	0	1
427	3	0		A structured training programme for caregivers of inpatients after stroke (TRACS): a cluster randomised controlled trial and cost-effectiveness analysis.	Most patients who have had a stroke are dependent on informal caregivers for activities of daily living. The TRACS trial investigated a training programme for caregivers (the London Stroke Carers Training Course, LSCTC) on physical and psychological outcomes, including cost-effectiveness, for patients and caregivers after a disabling stroke. We undertook a pragmatic, multicentre, cluster randomis…	1	1	1	1	1	1	1	0	0	0	0	NA	1	1	1	1	0	1	1	1	14	17	1	0
428	5	0		Effects of immediate blood pressure reduction on death and major disability in patients with acute ischemic stroke: the CATIS randomized clinical trial.	Although the benefit of reducing blood pressure for primary and secondary prevention of stroke has been established, the effect of antihypertensive treatment in patients with acute ischemic stroke is uncertain. To evaluate whether immediate blood pressure reduction in patients with acute ischemic stroke would reduce death and major disability at 14 days or hospital discharge. The China Antihypert…	1	0	1	0	1	1	1	0	0	0	0	NA	1	0	1	1	0	1	1	0	10	17	1	0
429	3	0		Antiretroviral prophylaxis for HIV infection in injecting drug users in Bangkok, Thailand (the Bangkok Tenofovir Study): a randomised, double-blind, placebo-controlled phase 3 trial.	Antiretroviral pre-exposure prophylaxis reduces sexual transmission of HIV. We assessed whether daily oral use of tenofovir disoproxil fumarate (tenofovir), an antiretroviral, can reduce HIV transmission in injecting drug users. In this randomised, double-blind, placebo-controlled trial, we enrolled volunteers from 17 drug-treatment clinics in Bangkok, Thailand. Participants were eligible if they…	1	0	1	1	1	1	1	0	0	1	0	0	1	0	1	1	1	1	1	1	13	18	1	1
430	5	1		Induced hypothermia in severe bacterial meningitis: a randomized clinical trial.	Despite advances in care, mortality and morbidity remain high in adults with acute bacterial meningitis, particularly when due to Streptococcus pneumoniae. Induced hypothermia is beneficial in other conditions with global cerebral hypoxia. To test the hypothesis that induced hypothermia improves outcome in patients with severe bacterial meningitis. An open-label, multicenter, randomized clinical …	1	0	1	1	1	1	1	0	0	1	0	0	1	1	1	1	1	1	1	0	13	18	1	0
431	1	0		Trial of the route of early nutritional support in critically ill adults.	Uncertainty exists about the most effective route for delivery of early nutritional support in critically ill adults. We hypothesized that delivery through the parenteral route is superior to that through the enteral route. We conducted a pragmatic, randomized trial involving adults with an unplanned admission to one of 33 English intensive care units. We randomly assigned patients who could be f…	0	1	0	0	0	1	1	0	0	0	0	NA	1	1	1	1	1	1	1	1	11	17	1	0
432	5	0		Effect of tesamorelin on visceral fat and liver fat in HIV-infected patients with abdominal fat accumulation: a randomized clinical trial.	Among patients infected with human immunodeficiency virus (HIV), visceral adiposity is associated with metabolic dysregulation and ectopic fat accumulation. Tesamorelin, a growth hormone-releasing hormone analog, specifically targets visceral fat reduction but its effects on liver fat are unknown. To investigate the effect of tesamorelin on visceral and liver fat. Double-blind, randomized, placeb…	1	0	0	1	1	1	1	0	0	1	0	0	1	1	1	1	0	1	1	0	11	18	1	1
433	3	1		Sofosbuvir with pegylated interferon alfa-2a and ribavirin for treatment-naive patients with hepatitis C genotype-1 infection (ATOMIC): an open-label, randomised, multicentre phase 2 trial.	The uridine nucleotide analogue sofosbuvir is a selective inhibitor of hepatitis C virus (HCV) NS5B polymerase. We assessed the safety and efficacy of sofosbuvir in combination with pegylated interferon alfa-2a (peginterferon) and ribavirin in non-cirrhotic treatment-naive, patients with HCV. For this open-label, randomised phase 2 trial, we recruited patients from 42 centres in the USA and Puert…	1	0	1	0	1	1	1	1	0	0	0	NA	1	0	1	0	1	1	1	1	12	17	1	1
434	4	0		Minimal access surgery compared with medical management for gastro-oesophageal reflux disease: five year follow-up of a randomised controlled trial (REFLUX).	To determine the long term clinical effectiveness of laparoscopic fundoplication as an alternative to drug treatment for chronic gastro-oesophageal reflux disease (GORD). Five year follow-up of multicentre, pragmatic randomised trial (with parallel non-randomised preference groups). Initial recruitment in 21 UK hospitals. Responders to annual questionnaires among 810 original participants. At ent…	1	1	1	0	1	1	1	0	0	0	0	NA	1	1	1	1	1	1	1	0	13	17	1	1
435	2	0		Action to stop smoking in suspected tuberculosis (ASSIST) in Pakistan: a cluster randomized, controlled trial.	Tobacco use is responsible for a large proportion of the total disease burden from tuberculosis. Pakistan is one of the 10 high-burden countries for both tuberculosis and tobacco use. To assess the effectiveness of a behavioral support intervention and bupropion in achieving 6-month continuous abstinence in adult smokers with suspected pulmonary tuberculosis. Cluster randomized, controlled trial.…	1	1	0	1	1	1	1	0	0	0	0	NA	0	1	1	0	0	1	1	1	11	17	1	1
436	4	0		Effect of fixed dose combination treatment on adherence and risk factor control among patients at high risk of cardiovascular disease: randomised controlled trial in primary care.	To evaluate whether provision of fixed dose combination treatment improves adherence and risk factor control compared with usual care of patients at high risk of cardiovascular disease in primary care. Open label randomised control trial: IMPACT (IMProving Adherence using Combination Therapy). 54 general practices in the Auckland and Waikato regions of New Zealand, July 2010 to August 2013. 513 a…	1	0	1	1	1	1	1	0	0	0	0	NA	0	0	1	1	0	1	1	0	10	17	1	1
437	4	0		Effect of implementation of Integrated Management of Neonatal and Childhood Illness (IMNCI) programme on neonatal and infant mortality: cluster randomised controlled trial.	To evaluate the Indian Integrated Management of Neonatal and Childhood Illness (IMNCI) programme, which integrates improved treatment of illness for children with home visits for newborn care, to inform its scale-up. Cluster randomised trial. 18 clusters (population 1.1 million) in Haryana, India. 29,667 births in intervention clusters and 30,813 in control clusters. Community health workers were…	1	1	1	1	1	1	1	0	0	0	0	NA	0	0	1	1	0	1	1	0	11	17	1	1
438	4	0		Utility of routine viral load, CD4 cell count, and clinical monitoring among adults with HIV receiving antiretroviral therapy in Uganda: randomised trial.	To evaluate the use of routine laboratory monitoring in terms of clinical outcomes among patients receiving antiretroviral therapy (ART) in Uganda. Randomised clinical trial A home based ART programme in rural Uganda. All participants were people with HIV who were members of the AIDS Support Organisation. Participants had CD4 cell counts <250 cells x 10(6)/L or World Health Organization stage 3 o…	1	0	1	1	1	1	1	0	0	0	0	NA	0	0	0	1	0	1	1	0	9	17	1	1
439	1	1		Secukinumab in plaque psoriasis--results of two phase 3 trials.	Interleukin-17A is considered to be central to the pathogenesis of psoriasis. We evaluated secukinumab, a fully human anti-interleukin-17A monoclonal antibody, in patients with moderate-to-severe plaque psoriasis. In two phase 3, double-blind, 52-week trials, ERASURE (Efficacy of Response and Safety of Two Fixed Secukinumab Regimens in Psoriasis) and FIXTURE (Full Year Investigative Examination o…	0	0	0	0	1	1	1	0	0	1	0	0	1	0	1	0	1	1	1	1	9	18	0	1
440	2	0		Treatment of primary Sjogren syndrome with rituximab: a randomized trial.	Primary Sjogren syndrome (pSS) is an autoimmune disorder characterized by ocular and oral dryness or systemic manifestations. To evaluate efficacy and harms of rituximab in adults with recent-onset or systemic pSS. Randomized, placebo-controlled, parallel-group trial conducted between March 2008 and January 2011. Study personnel (except pharmacists), investigators, and patients were blinded to tr…	1	1	1	1	1	1	1	0	0	1	1	1	0	0	0	1	1	1	1	0	12	18	1	0
441	1	0		Effects of extended-release niacin with laropiprant in high-risk patients.	Patients with evidence of vascular disease are at increased risk for subsequent vascular events despite effective use of statins to lower the low-density lipoprotein (LDL) cholesterol level. Niacin lowers the LDL cholesterol level and raises the high-density lipoprotein (HDL) cholesterol level, but its clinical efficacy and safety are uncertain. After a prerandomization run-in phase to standardiz…	0	0	0	0	1	1	1	0	0	0	0	NA	0	0	1	1	1	1	1	1	9	17	1	0
442	1	1		ABT-450/r-ombitasvir and dasabuvir with ribavirin for hepatitis C with cirrhosis.	Interferon-containing regimens for the treatment of hepatitis C virus (HCV) infection are associated with increased toxic effects in patients who also have cirrhosis. We evaluated the interferon-free combination of the protease inhibitor ABT-450 with ritonavir (ABT-450/r), the NS5A inhibitor ombitasvir (ABT-267), the nonnucleoside polymerase inhibitor dasabuvir (ABT-333), and ribavirin in an open…	0	0	1	0	1	1	1	0	0	0	0	NA	0	1	1	1	1	1	1	1	11	17	1	1
443	4	0		Antenatal lifestyle advice for women who are overweight or obese: LIMIT randomised trial.	To determine the effect of antenatal dietary and lifestyle interventions on health outcomes in overweight and obese pregnant women. Multicentre randomised trial. We utilised a central telephone randomisation server, with computer generated schedule, balanced variable blocks, and stratification for parity, body mass index (BMI) category, and hospital. Three public maternity hospitals across South …	1	0	1	1	1	1	1	1	1	0	0	NA	1	1	1	1	0	1	1	0	14	17	1	0
444	3	0		Cardioprotective and prognostic effects of remote ischaemic preconditioning in patients undergoing coronary artery bypass surgery: a single-centre randomised, double-blind, controlled trial.	Remote ischaemic preconditioning has been associated with reduced risk of myocardial injury after coronary artery bypass graft (CABG) surgery. We investigated the safety and efficacy of this procedure. Eligible patients were those scheduled to undergo elective isolated first-time CABG surgery under cold crystalloid cardioplegia and cardiopulmonary bypass at the West-German Heart Centre, Essen, Ge…	1	0	1	1	1	1	1	0	0	0	0	NA	0	0	1	1	0	1	1	1	11	17	1	1
445	3	0		Anastrozole for prevention of breast cancer in high-risk postmenopausal women (IBIS-II): an international, double-blind, randomised placebo-controlled trial.	Aromatase inhibitors effectively prevent breast cancer recurrence and development of new contralateral tumours in postmenopausal women. We assessed the efficacy and safety of the aromatase inhibitor anastrozole for prevention of breast cancer in postmenopausal women who are at high risk of the disease. Between Feb 2, 2003, and Jan 31, 2012, we recruited postmenopausal women aged 40-70 years from …	1	0	0	0	1	1	1	1	1	1	1	1	1	0	1	1	1	1	1	1	14	18	1	1
446	4	0		Effect of intensive structured care on individual blood pressure targets in primary care: multicentre randomised controlled trial.	To determine the effectiveness of intensive structured care to optimise blood pressure control based on individual absolute risk targets in primary care. Pragmatic multicentre randomised controlled trial. General practices throughout Australia, except Northern Territory, 2009-11. Of 2185 patients from 119 general practices who were eligible for drug treatment for hypertension according to nationa…	1	1	1	1	0	1	1	0	0	0	0	NA	1	1	1	1	0	1	0	0	11	17	1	1
447	1	1		Ledipasvir and sofosbuvir for previously treated HCV genotype 1 infection.	Effective treatment for hepatitis C virus (HCV) genotype 1 infection in patients who have not had a sustained virologic response to prior interferon-based therapy represents an unmet medical need. We conducted a phase 3, randomized, open-label study involving patients infected with HCV genotype 1 who had not had a sustained virologic response after treatment with peginterferon and ribavirin, with…	0	0	1	0	0	1	1	0	0	0	0	NA	0	0	1	0	1	1	1	1	8	17	0	1
448	3	0		Teriparatide and denosumab, alone or combined, in women with postmenopausal osteoporosis: the DATA study randomised trial.	Osteoporosis medications increase bone-mineral density (BMD) and lower but do not eliminate fracture risk. The combining of anabolic agents with bisphosphonates has not improved efficacy. We compared combined teriparatide and denosumab with both agents alone. From September, 2009, to January, 2011, we enrolled postmenopausal women with osteoporosis into this randomised, controlled trial. Patients…	1	0	0	0	1	1	0	0	0	0	0	NA	0	0	1	0	0	1	1	1	7	17	0	1
449	5	0		Sofosbuvir and ribavirin for hepatitis C genotype 1 in patients with unfavorable treatment characteristics: a randomized clinical trial.	The efficacy of directly acting antiviral agents in interferon-free regimens for the treatment of chronic hepatitis C infections needs to be evaluated in different populations. To determine the efficacy and safety of sofosbuvir with weight-based or low-dose ribavirin among a population with unfavorable treatment characteristics. Single-center, randomized, 2-part, open-label phase 2 study involvin…	1	0	0	0	1	1	1	0	0	0	0	NA	0	1	1	0	1	1	1	0	9	17	1	1
450	3	0		Percutaneous vesicoamniotic shunting versus conservative management for fetal lower urinary tract obstruction (PLUTO): a randomised trial.	Fetal lower urinary tract obstruction (LUTO) is associated with high perinatal and long-term childhood mortality and morbidity. We aimed to assess the effectiveness of vesicoamniotic shunting for treatment of LUTO. In a randomised trial in the UK, Ireland, and the Netherlands, women whose pregnancies with a male fetus were complicated by isolated LUTO were randomly assigned by a central telephone…	1	0	1	0	1	1	1	1	1	1	1	1	1	1	1	1	1	1	1	1	16	18	1	0
451	1	0		Outpatient glycemic control with a bionic pancreas in type 1 diabetes.	The safety and effectiveness of automated glycemic management have not been tested in multiday studies under unrestricted outpatient conditions. In two random-order, crossover studies with similar but distinct designs, we compared glycemic control with a wearable, bihormonal, automated, "bionic" pancreas (bionic-pancreas period) with glycemic control with an insulin pump (control period) for 5 da…	0	1	0	0	0	1	0	0	0	0	0	NA	0	0	1	1	1	1	1	1	8	17	0	1
452	5	0		Varespladib and cardiovascular events in patients with an acute coronary syndrome: the VISTA-16 randomized clinical trial.	Secretory phospholipase A2 (sPLA2) generates bioactive phospholipid products implicated in atherosclerosis. The sPLA2 inhibitor varespladib has favorable effects on lipid and inflammatory markers; however, its effect on cardiovascular outcomes is unknown. To determine the effects of sPLA2 inhibition with varespladib on cardiovascular outcomes. A double-blind, randomized, multicenter trial at 362 …	1	0	0	1	1	1	1	0	0	1	0	0	0	0	1	1	1	1	1	0	10	18	1	0
453	3	0		Caseload midwifery care versus standard maternity care for women of any risk: M@NGO, a randomised controlled trial.	Women at low risk of pregnancy complications benefit from continuity of midwifery care, but no trial evidence exists for women with identified risk factors. We aimed to assess the clinical and cost outcomes of caseload midwifery care for women irrespective of risk factors. In this unblinded, randomised, controlled, parallel-group trial, pregnant women at two metropolitan teaching hospitals in Aus…	1	1	1	1	1	1	1	1	1	1	0	0	1	0	1	1	1	1	1	1	16	18	1	1
454	4	0		Transcutaneous electrical nerve stimulation as adjunct to primary care management for tennis elbow: pragmatic randomised controlled trial (TATE trial).	To investigate the effectiveness of supplementing information and advice on analgesia and exercise from a general practitioner with transcutaneous electrical nerve stimulation (TENS) as a non-drug form of analgesia to reduce pain intensity in patients with tennis elbow. Pragmatic randomised controlled trial in primary care. 38 general practices in the West Midlands, UK. 241 adults consulting with…	1	1	1	1	1	1	1	0	0	1	0	0	1	0	1	1	0	1	1	0	12	18	1	0
455	3	0		Efficacy of a monovalent human-bovine (116E) rotavirus vaccine in Indian infants: a randomised, double-blind, placebo-controlled trial.	Rotavirus is the most common cause of severe dehydrating gastroenteritis in developing countries. Safe, effective, and affordable rotavirus vaccines are needed in these countries. We aimed to assess the efficacy and tolerability of a monovalent human-bovine rotavirus vaccine for severe rotavirus gastroenteritis in low-resource urban and rural settings in India. We did a randomised double-blind, p…	1	0	1	1	1	1	1	1	1	1	1	1	1	1	1	0	1	1	1	1	16	18	1	1
456	5	0		Effect of the use of ambulance-based thrombolysis on time to thrombolysis in acute ischemic stroke: a randomized clinical trial.	Time to thrombolysis is crucial for outcome in acute ischemic stroke. To determine if starting thrombolysis in a specialized ambulance reduces delays. In the Prehospital Acute Neurological Treatment and Optimization of Medical care in Stroke Study (PHANTOM-S), conducted in Berlin, Germany, we randomly assigned weeks with and without availability of the Stroke Emergency Mobile (STEMO) from May 1, …	1	0	1	1	1	1	1	1	0	0	0	NA	1	0	1	1	1	1	1	0	13	17	1	1
457	2	0		A home-based intervention to reduce depressive symptoms and improve quality of life in older African Americans: a randomized trial.	Effective care models for treating older African Americans with depressive symptoms are needed. To determine whether a home-based intervention alleviates depressive symptoms and improves quality of life in older African Americans. Parallel, randomized trial stratified by recruitment site. Interviewers assessing outcomes were blinded to treatment assignment. (ClinicalTrials.gov: NCT00511680) A sen…	1	1	1	1	1	1	1	0	0	1	1	1	1	1	1	1	0	1	1	1	15	18	1	1
458	4	0		Skin care education and individual counselling versus treatment as usual in healthcare workers with hand eczema: randomised clinical trial.	To evaluate the effect of a secondary prevention programme with education on skin care and individual counselling versus treatment as usual in healthcare workers with hand eczema. Randomised, observer blinded parallel group superiority clinical trial. Three hospitals in Denmark. 255 healthcare workers with self reported hand eczema within the past year randomised centrally and stratified by profe…	1	1	0	0	1	1	1	1	0	1	1	1	1	0	1	1	0	1	1	0	12	18	1	1
459	5	0		Effects of fluid resuscitation with colloids vs crystalloids on mortality in critically ill patients presenting with hypovolemic shock: the CRISTAL randomized trial.	Evidence supporting the choice of intravenous colloid vs crystalloid solutions for management of hypovolemic shock remains unclear. To test whether use of colloids compared with crystalloids for fluid resuscitation alters mortality in patients admitted to the intensive care unit (ICU) with hypovolemic shock. A multicenter, randomized clinical trial stratified by case mix (sepsis, trauma, or hypov…	1	0	0	0	1	0	1	0	0	1	1	1	1	0	1	1	1	1	1	0	10	18	1	0
460	1	0		Transcatheter aortic-valve replacement with a self-expanding prosthesis.	We compared transcatheter aortic-valve replacement (TAVR), using a self-expanding transcatheter aortic-valve bioprosthesis, with surgical aortic-valve replacement in patients with severe aortic stenosis and an increased risk of death during surgery. We recruited patients with severe aortic stenosis who were at increased surgical risk as determined by the heart team at each study center. Risk asse…	0	1	1	0	1	1	1	0	0	0	0	NA	0	0	1	1	1	1	1	1	11	17	1	1
461	4	0		Integration of balance and strength training into daily life activity to reduce rate of falls in older people (the LiFE study): randomised parallel trial.	To determine whether a lifestyle integrated approach to balance and strength training is effective in reducing the rate of falls in older, high risk people living at home. Three arm, randomised parallel trial; assessments at baseline and after six and 12 months. Randomisation done by computer generated random blocks, stratified by sex and fall history and concealed by an independent secure websit…	1	1	1	1	1	1	1	1	1	0	0	NA	1	0	1	1	0	1	1	0	14	17	1	1
462	1	0		High versus low blood-pressure target in patients with septic shock.	The Surviving Sepsis Campaign recommends targeting a mean arterial pressure of at least 65 mm Hg during initial resuscitation of patients with septic shock. However, whether this blood-pressure target is more or less effective than a higher target is unknown. In a multicenter, open-label trial, we randomly assigned 776 patients with septic shock to undergo resuscitation with a mean arterial press…	0	0	0	0	0	1	1	0	0	1	0	0	0	1	1	1	1	1	1	1	9	18	0	0
463	4	0		Clinical effectiveness of a manual based coping strategy programme (START, STrAtegies for RelaTives) in promoting the mental health of carers of family members with dementia: pragmatic randomised controlled trial.	To assess whether a manual based coping strategy compared with treatment as usual reduces depression and anxiety symptoms in carers of family members with dementia. Randomised, parallel group, superiority trial. Three mental health community services and one neurological outpatient dementia service in London and Essex, UK. 260 carers of family members with dementia. A manual based coping interven…	1	1	0	1	1	1	1	0	0	0	0	NA	1	0	0	1	0	1	1	0	10	17	1	1
464	3	0		Effect of an RNA interference drug on the synthesis of proprotein convertase subtilisin/kexin type 9 (PCSK9) and the concentration of serum LDL cholesterol in healthy volunteers: a randomised, single-blind, placebo-controlled, phase 1 trial.	Proprotein convertase subtilisin/kexin type 9 (PCSK9) binds to LDL receptors, leading to their degradation. Genetics studies have shown that loss-of-function mutations in PCSK9 result in reduced plasma LDL cholesterol and decreased risk of coronary heart disease. We aimed to investigate the safety and efficacy of ALN-PCS, a small interfering RNA that inhibits PCSK9 synthesis, in healthy volunteer…	1	0	1	0	1	1	1	1	1	1	1	1	1	0	1	0	0	1	1	1	13	18	1	1
465	3	0	"without editorial assistance"	High versus low positive end-expiratory pressure during general anaesthesia for open abdominal surgery (PROVHILO trial): a multicentre randomised controlled trial.	The role of positive end-expiratory pressure in mechanical ventilation during general anaesthesia for surgery remains uncertain. Levels of pressure higher than 0 cm H2O might protect against postoperative pulmonary complications but could also cause intraoperative circulatory depression and lung injury from overdistension. We tested the hypothesis that a high level of positive end-expiratory pres…	1	0	0	0	1	1	1	1	1	1	1	1	1	1	1	1	0	1	1	1	14	18	1	0
466	1	0		A randomized trial of protocol-based care for early septic shock.	In a single-center study published more than a decade ago involving patients presenting to the emergency department with severe sepsis and septic shock, mortality was markedly lower among those who were treated according to a 6-hour protocol of early goal-directed therapy (EGDT), in which intravenous fluids, vasopressors, inotropes, and blood transfusions were adjusted to reach central hemodynami…	0	0	0	0	0	1	1	0	0	0	0	NA	1	0	1	1	1	1	1	1	9	17	1	0
